# Supplementary material for: Peroxisome function relies on organelle-associated mRNA translation
Source: Sci Adv. 2022 Jan 12;8(2):eabk2141. doi: 10.1126/sciadv.abk2141 (PMC8754406; doi:10.1126/sciadv.abk2141)
Supplement: Supplementary file 2 — Table S1 [file sciadv.abk2141_table_s1.zip › sciadv.abk2141_table_s1.xlsx]

## Sheet: Sheet2
Supplementary data 1. Proximity specific ribosome profiling of Pex11-BirA and Pex25-BirA fused strains.
Comprehensive list of transcripts that were enriched by the peroxisome specific localized translation .
Numbers are Log2 of the original RPKM of the enriched transcripts after biotinylated ribosmes pull down already diveded by the log2 enricment levels of a total ribosome population
For both Pex11-BirA and Pex-25BirA cells, biotin was added for 2 or 5 minutes following 2 minutes of CHX tratment.
ORF	pex11_2m_TOTAL	pex11_2m_TEV	pex25_2m_TOTAL	pex25_2m_TEV	pex11_5m_TOTAL	pex11_5m_TEV	pex25_5m_TOTAL	pex25_5m_TEV	log2_pex11_2m_TOTAL	_pex11_2m_TEV	pex25_2m_TOTAL	pex25_2m_TEV	pex11_5m_TOTAL	pex11_5m_TEV	pex25_5m_TOTAL	pex25_5m_TEV	log2_pex11_2m TEV/TOTAL	log2_pex25_2m_TEV/TOTAL	log2_pex11_5m_TEV/TOTAL	log2_pex25_5m_TEV/TOTAL	Gene	Description
YOL147C	81.7479	2127.99	67.234	441.484	110.974	1420.34	63.9054	470.579	6.35311	11.0553	6.07112	8.78622	6.79408	10.472	5.99787	8.87829	4.70216	2.7151	3.67794	2.88043	PEX11	Peroxisomal protein required for medium-chain fatty acid oxidation; also required for peroxisome proliferation, possibly by inducing membrane curvature; localization regulated by phosphorylation; transcription regulated by Adr1p and Pip2p-Oaf1p
YLR071C	26.3211	382.186	17.6591	336.077	32.7318	268.959	18.7565	277.756	4.71815	8.57813	4.14234	8.39265	5.03262	8.07124	4.22932	8.11768	3.85998	4.25031	3.03862	3.88836	RGR1	Subunit of the RNA polymerase II mediator complex; associates with core polymerase subunits to form the RNA polymerase II holoenzyme; required for glucose repression, HO repression, RME1 repression and sporulation
YDL065C	62.2717	881.379	46.3954	742.69	107.906	588.069	55.9536	1088.87	5.9605	9.78362	5.53591	9.53662	6.75363	9.19984	5.80616	10.0886	3.82311	4.00071	2.44621	4.28245	PEX19	Chaperone and import receptor for newly-synthesized class I PMPs; binds peroxisomal membrane proteins (PMPs) in the cytoplasm and delivers them to the peroxisome for subsequent insertion into the peroxisomal membrane; interacts with Myo2p and contributes to peroxisome partitioning
YBR289W	25.1114	304.256	19.0133	167.184	34.0573	255.838	17.5452	200.526	4.65027	8.24914	4.24894	7.38529	5.08989	7.99909	4.133	7.64765	3.59887	3.13636	2.9092	3.51465	SNF5	Subunit of the SWI/SNF chromatin remodeling complex; involved in transcriptional regulation; functions interdependently in transcriptional activation with Snf2p and Snf6p; relocates to the cytosol under hypoxic conditions
YGL153W	39.9218	362.386	28.5036	282.135	51.493	370.855	35.0164	349.588	5.3191	8.50139	4.83307	8.14024	5.6863	8.53471	5.12996	8.44951	3.18228	3.30717	2.84841	3.31955	PEX14	Central component of the peroxisomal importomer complex; peroxisomal protein import machinery docking complex component; interacts with both PTS1 (Pex5p) and PTS2 (Pex7p) peroxisomal matrix protein signal recognition factors and membrane receptor Pex13p
YBR218C	146.614	1158.25	110.012	922.155	153.836	1009.59	110.984	934.926	7.19588	10.1777	6.78151	9.84886	7.26525	9.97955	6.79421	9.86871	2.98184	3.06735	2.7143	3.0745	PYC2	Pyruvate carboxylase isoform; cytoplasmic enzyme that converts pyruvate to oxaloacetate; differentially regulated than isoform Pyc1p; mutations in the human homolog are associated with lactic acidosis; PYC2 has a paralog, PYC1, that arose from the whole genome duplication
YMR163C	9.71407	70.9719	6.36315	69.3574	12.2422	48.2664	6.88855	61.9359	3.28008	6.14918	2.66974	6.11598	3.61379	5.59295	2.7842	5.9527	2.8691	3.44624	1.97916	3.1685	INP2	Peroxisome-specific receptor important for peroxisome inheritance; co-fractionates with peroxisome membranes and co-localizes with peroxisomes in vivo; physically interacts with the myosin V motor Myo2p; INP2 is not an essential gene
YPL147W	1.24796	6.85776	0.668416	3.88867	0.684165	7.00521	1.79242	3.36399	0.319572	2.77774	-0.581183	1.95928	-0.547583	2.80843	0.841908	1.75017	2.45817	2.54046	3.35601	0.908264	PXA1	Subunit of heterodimeric peroxisomal ABC transport complex, with Pxa2p; required for import of long-chain fatty acids into peroxisomes; similar to human adrenoleukodystrophy transporters ABCD1and ABCD2, and ALD-related proteins; mutations in ABCD1 cause X-linked adrenoleukodystrophy (X-ALD), a peroxisomal disorder; human ABCD1 and ABCD2 can each partially complement yeast pxa1 pxa2 double null mu…
YPL112C	56.3848	309.165	33.3141	1086.75	95.9307	327.414	40.7662	895.947	5.81723	8.27223	5.05806	10.0858	6.58392	8.35497	5.3493	9.80727	2.455	5.02774	1.77105	4.45797	PEX25	Peripheral peroxisomal membrane peroxin; required for the regulation of peroxisome size and maintenance, recruits GTPase Rho1p to peroxisomes, induced by oleate, interacts with Pex27p; PEX25 has a paralog, PEX27, that arose from the whole genome duplication
YLL040C	22.8716	95.6739	20.2666	57.7039	21.7719	67.8463	27.0387	54.7803	4.51549	6.58005	4.34103	5.8506	4.44439	6.0842	4.75696	5.77558	2.06457	1.50956	1.6398	1.01863	VPS13	Protein involved in prospore membrane morphogenesis; heterooligomeric or homooligomeric complex; peripherally associated with membranes; involved in sporulation, vacuolar protein sorting, prospore membrane formation during sporulatoin, and protein-Golgi retention; homologous to human CHAC and COH1 which are involved in chorea acanthocytosis and Cohen syndrome, respectively
YOR129C	2.61868	9.3131	2.6048	5.2092	4.66581	6.82478	3.31788	4.85749	1.38884	3.21926	1.38117	2.38106	2.22213	2.77078	1.73026	2.28021	1.83042	0.999891	0.548657	0.549949	AFI1	Arf3p polarization-specific docking factor; required for the polarized distribution of the ADP-ribosylation factor, Arf3p; participates in polarity development and maintenance of a normal haploid budding pattern; interacts with Cnm7p
YGL062W	172.198	570.523	147.026	515.127	174.692	535.1	240.844	826.825	7.42792	9.15614	7.19993	9.00878	7.44867	9.06367	7.91196	9.69144	1.72822	1.80885	1.615	1.77948	PYC1	Pyruvate carboxylase isoform; cytoplasmic enzyme that converts pyruvate to oxaloacetate; differentially regulated than isoform Pyc2p; mutations in the human homolog are associated with lactic acidosis; PYC1 has a paralog, PYC2, that arose from the whole genome duplication
YDR436W	12.4688	40.4244	9.59452	26.133	9.64095	25.0362	10.4797	24.438	3.64025	5.33715	3.26221	4.7078	3.26918	4.64595	3.38953	4.61105	1.6969	1.44559	1.37677	1.22153	PPZ2	Serine/threonine protein phosphatase Z, isoform of Ppz1p; involved in regulation of potassium transport, which affects osmotic stability, cell cycle progression, and halotolerance
YNL329C	5.8381	18.0796	5.96846	21.042	6.35676	26.1335	6.16408	28.8455	2.5455	4.17629	2.57736	4.3952	2.66829	4.70783	2.62389	4.85028	1.63079	1.81784	2.03954	2.22639	PEX6	AAA-peroxin; heterodimerizes with AAA-peroxin Pex1p and participates in the recycling of peroxisomal signal receptor Pex5p from the peroxisomal membrane to the cystosol; mutations in human PEX6 can lead to severe peroxisomal disorders and early death
YDR422C	21.7248	66.0514	17.0226	52.8616	21.5449	51.7225	16.5097	67.8443	4.44127	6.04552	4.08938	5.72415	4.42928	5.69272	4.04524	6.08416	1.60425	1.63477	1.26345	2.03891	SIP1	Alternate beta-subunit of the Snf1p kinase complex; may confer substrate specificity; vacuolar protein containing KIS (Kinase-Interacting Sequence) and ASC (Association with Snf1 kinase Complex) domains involved in protein interactions
YGR168C	4.44241	12.8625	2.87226	16.3084	6.33217	45.9251	4.97682	13.135	2.15134	3.68509	1.52218	4.02754	2.6627	5.52121	2.31522	3.71534	1.53375	2.50536	2.85851	1.40012	0	Putative protein of unknown function; YGR168C is not an essential gene
YMR140W	21.1782	60.5425	20.5563	43.8892	18.867	48.8144	26.8784	49.8038	4.40451	5.91988	4.36151	5.45579	4.23779	5.60924	4.74838	5.63818	1.51537	1.09429	1.37144	0.889807	SIP5	Protein of unknown function; interacts with both the Reg1p/Glc7p phosphatase and the Snf1p kinase; forms cytoplasmic foci upon DNA replication stress
YGR229C	82.525	228.948	77.3169	236.15	79.5596	215.219	103.225	267.312	6.36676	7.83888	6.27271	7.88356	6.31396	7.74966	6.68965	8.06238	1.47212	1.61085	1.4357	1.37273	SMI1	Protein involved in the regulation of cell wall synthesis; proposed to be involved in coordinating cell cycle progression with cell wall integrity
YOL051W	32.0455	82.7182	25.6255	67.063	27.4288	68.3008	24.889	82.6443	5.00205	6.37013	4.67951	6.06744	4.77762	6.09383	4.63744	6.36884	1.36808	1.38794	1.31621	1.73141	GAL11	Subunit of the RNA polymerase II mediator complex; associates with core polymerase subunits to form the RNA polymerase II holoenzyme; affects transcription by acting as target of activators and repressors; forms part of the tail domain of mediator
YML016C	26.1897	66.8186	18.0075	44.9171	24.0842	43.3017	23.5327	56.3024	4.71093	6.06218	4.17052	5.48919	4.59001	5.43635	4.5566	5.81512	1.35125	1.31867	0.846337	1.25853	PPZ1	Serine/threonine protein phosphatase Z, isoform of Ppz2p; involved in regulation of potassium transport, which affects osmotic stability, cell cycle progression, and halotolerance
YOR329C	17.4314	43.8512	12.9566	25.0971	14.6758	35.5281	16.5291	29.3074	4.12361	5.45455	3.69561	4.64945	3.87537	5.15089	4.04693	4.87319	1.33093	0.953838	1.27552	0.826261	SCD5	Protein required for normal actin organization and endocytosis; targeting subunit for protein phosphatase type 1; undergoes Crm1p-dependent nuclear-cytoplasmic shuttling; multicopy suppressor of clathrin deficiency
YOR326W	61.7625	154.951	50.1403	121.541	55.2114	182.629	58.3397	117.207	5.94866	7.27567	5.6479	6.9253	5.78689	7.51278	5.86641	6.87292	1.32701	1.27741	1.72588	1.00652	MYO2	Type V myosin motor involved in actin-based transport of cargos; required for the polarized delivery of secretory vesicles, the vacuole, late Golgi elements, peroxisomes, and the mitotic spindle; MYO2 has a paralog, MYO4, that arose from the whole genome duplication
YDR265W	8.42608	21.0571	6.65582	18.98	7.06497	30.1411	7.73422	19.6951	3.07486	4.39623	2.73462	4.24641	2.82068	4.91366	2.95126	4.29977	1.32137	1.51179	2.09298	1.34851	PEX10	Peroxisomal membrane E3 ubiquitin ligase; required for for Ubc4p-dependent Pex5p ubiquitination and peroxisomal matrix protein import; contains zinc-binding RING domain; mutations in human homolog cause various peroxisomal disorders
YNL264C	31.9752	78.9044	32.043	86.693	28.9109	76.9072	38.5077	100.343	4.99888	6.30203	5.00194	6.43784	4.85354	6.26505	5.26708	6.64879	1.30315	1.43591	1.41151	1.38172	PDR17	Phosphatidylinositol transfer protein (PITP); downregulates Plb1p-mediated turnover of phosphatidylcholine; forms a complex with Psd2p which appears essential for maintenance of vacuolar PE levels; found in the cytosol and microsomes; homologous to Pdr16p; deletion affects phospholipid composition
YDR326C	24.6254	60.569	18.0245	47.8989	21.938	56.1562	20.8675	42.9035	4.62208	5.92051	4.17189	5.58192	4.45536	5.81137	4.38318	5.42302	1.29843	1.41003	1.35601	1.03984	YSP2	Sterol-binding protein; has a probable role in retrograde transport of sterols from the plasma membrane to the ER; contains two StART-like domains that bind sterols and a GRAM domain; co-localizes to puncta in the cortical ER with Sip3p; one of six StART-like domain-containing proteins in yeast that may be involved in sterol transfer between intracellular membranes; conserved across eukaryotes
YER014W	22.4676	55.1779	18.3411	32.5604	20.9819	42.4017	23.0625	33.6454	4.48977	5.78602	4.19701	5.02505	4.39107	5.40605	4.52748	5.07234	1.29625	0.828035	1.01497	0.544863	HEM14	Protoporphyrinogen oxidase; a mitochondrial enzyme that catalyzes the seventh step in the heme biosynthetic pathway, converting protoporphyrinogen IX to protoporphyrin IX; inhibited by diphenyl ether-type herbicides
YER047C	9.77628	23.9851	8.05739	29.23	6.63572	13.5887	10.6543	29.5976	3.28928	4.58407	3.01031	4.86938	2.73025	3.76434	3.41337	4.88741	1.29478	1.85907	1.03408	1.47404	SAP1	Putative ATPase of the AAA family; interacts with the Sin1p transcriptional repressor in the two-hybrid system
YOL023W	5.55959	13.3056	3.80963	9.9311	4.8428	13.5234	5.50339	8.23357	2.47498	3.73396	1.92965	3.31195	2.27584	3.75738	2.46032	3.04152	1.25898	1.3823	1.48154	0.581197	IFM1	Mitochondrial translation initiation factor 2
YAL031C	8.7913	20.7558	9.29123	16.554	7.4403	13.3652	11.1093	18.9449	3.13608	4.37544	3.21587	4.04911	2.89536	3.74041	3.47369	4.24374	1.23937	0.833241	0.84505	0.770046	GIP4	Cytoplasmic protein that regulates protein phosphatase 1 Glc7p; protein overexpression relocalizes Glc7p from the nucleus and prevents chromosome segregation; potential Cdc28p substrate
YLL021W	33.4868	77.2765	28.0887	65.8964	27.4437	91.9314	32.3811	73.413	5.06552	6.27196	4.81192	6.04213	4.7784	6.52249	5.01708	6.19796	1.20644	1.23021	1.74408	1.18088	SPA2	Component of the polarisome; functions in actin cytoskeletal organization during polarized growth; acts as a scaffold for Mkk1p and Mpk1p cell wall integrity signaling components; potential Cdc28p substrate; coding sequence contains length polymorphisms in different strains; SPA2 has a paralog, SPH1, that arose from the whole genome duplication
YGR258C	8.34363	18.8511	5.80152	19.6885	8.08257	11.8226	8.94545	23.7232	3.06068	4.23658	2.53643	4.29928	3.01481	3.56347	3.16115	4.56822	1.1759	1.76285	0.548657	1.40707	RAD2	Single-stranded DNA endonuclease; cleaves single-stranded DNA during nucleotide excision repair to excise damaged DNA; subunit of Nucleotide Excision Repair Factor 3 (NEF3); homolog of human XPG protein
YPL216W	2.04625	4.42966	1.96002	3.21391	1.35033	3.68695	3.39616	5.83323	1.03298	2.14719	0.970865	1.68433	0.433308	1.88243	1.76391	2.54429	1.11421	0.713463	1.44912	0.780389	0	Putative protein of unknown function; not an essential gene; YPL216W has a paralog, ITC1, that arose from the whole genome duplication
YBL057C	62.2365	120.82	57.5131	92.5078	58.6639	95.2271	70.5802	117.338	5.95969	6.91672	5.84582	6.5315	5.8744	6.5733	6.14119	6.87453	0.957029	0.685683	0.698899	0.733336	PTH2	One of two mitochondrially-localized peptidyl-tRNA hydrolases; negatively regulates the ubiquitin-proteasome pathway via interactions with ubiquitin-like ubiquitin-associated proteins; dispensable for cell growth; see also PTH1
YDL234C	28.5481	51.3789	16.8154	44.0041	15.1599	36.0825	31.2956	76.2912	4.83533	5.6831	4.07171	5.45957	3.92218	5.17323	4.96789	6.25344	0.847779	1.38786	1.25104	1.28556	GYP7	GTPase-activating protein for yeast Rab family members; members include Ypt7p (most effective), Ypt1p, Ypt31p, and Ypt32p (in vitro); involved in vesicle mediated protein trafficking
YIL136W	31.0268	53.4796	25.3663	45.7327	39.3787	77.5386	35.6549	69.2171	4.95544	5.74092	4.66484	5.51515	5.29934	6.27684	5.15603	6.11306	0.785475	0.850314	0.9775	0.95703	OM45	Mitochondrial outer membrane protein of unknown function; major constituent of the outer membrane, extending into the intermembrane space; interacts with porin (Por1p) and with Om14p; imported via the presequence pathway involving the TOM and TIM23 complexes, then assembled in the outer membrane by Mim1p; protein abundance increases in response to DNA replication stress
YLR010C	3.65388	6.21485	5.71137	9.25078	9.30037	15.8712	10.9994	19.9249	1.86943	2.63572	2.51384	3.20957	3.21729	3.98834	3.45935	4.3165	0.766289	0.695737	0.771049	0.857149	TEN1	Protein that regulates telomeric length; protects telomeric ends in a complex with Cdc13p and Stn1p; similar to human Ten1 which is critical for the telomeric function of the CST (Cdc13p-Stn1p-Ten1p) complex
YNL283C	25.5699	40.9755	23.1221	45.7153	23.0753	43.417	24.6688	36.7288	4.67638	5.35669	4.5312	5.5146	4.52828	5.44019	4.62462	5.19884	0.680316	0.983402	0.911912	0.574225	WSC2	Sensor-transducer of the stress-activated PKC1-MPK1 signaling pathway; involved in maintenance of cell wall integrity and recovery from heat shock; required for the arrest of secretion response; WSC2 has a paralog, WSC3, that arose from the whole genome duplication
YHR159W	8.28545	13.0037	5.60423	11.6421	7.086	16.1231	10.0336	20.1685	3.05058	3.70084	2.48652	3.54128	2.82497	4.01106	3.32676	4.33403	0.650265	1.05477	1.18609	1.00727	TDA11	Putative protein of unknown function; green fluorescent protein (GFP)-fusion protein localizes to the cytoplasm; potential Cdc28p substrate; null mutant is sensitive to expression of the top1-T722A allele
YML072C	114.33	178.28	95.2803	215.894	105.753	176.853	109.079	222.68	6.83705	7.478	6.57411	7.75418	6.72456	7.46641	6.76923	7.79883	0.640944	1.18008	0.741849	1.0296	TCB3	Cortical ER protein involved in ER-plasma membrane tethering; one of 6 proteins (Ist2p, Scs2p, Scs22p, Tcb1p, Tcb2p, Tcb3p) that connect ER to the plasma membrane (PM) and regulate PM phosphatidylinositol-4-phosphate (PI4P) levels by controlling access of Sac1p phosphatase to its substrate PI4P in the PM; localized to the bud via specific mRNA transport; non-tagged protein detected in a phosphory…
YGR239C	9.85968	14.9094	10.9612	18.5383	4.1335	19.3981	12.6856	18.6002	3.30154	3.89815	3.45434	4.21243	2.04736	4.27784	3.66512	4.21724	0.596605	0.758098	2.23048	0.55212	PEX21	Peroxin required for peroxisomal matrix protein targeting; acts on proteins containing the PTS2 targeting sequence; interacts with Pex7p; constitutively expressed; partially redundant with Pex18p; required for import of the Gpd1p-Pnc1p heterodimer in which only Gpd1p has a peroxisomal targeting signal; relative distribution to cytoplasmic foci increases upon DNA replication stress
YMR148W	36.6799	54.9716	26.9431	50.7186	16.0871	54.9057	29.6528	42.0214	5.19692	5.78062	4.75184	5.66444	4.00783	5.77888	4.89009	5.39305	0.583697	0.912598	1.77105	0.502958	OSW5	Protein of unknown function with possible role in spore wall assembly; predicted to contain an N-terminal transmembrane domain; osw5 null mutant spores exhibit increased spore wall permeability and sensitivity to beta-glucanase digestion
YAL055W	25.9832	38.4191	14.3073	22.613	28.1078	42.3231	20.4208	30.6313	4.69951	5.26375	3.83868	4.49908	4.8129	5.40337	4.35197	4.93693	0.564245	0.660404	0.590477	0.584969	PEX22	Putative peroxisomal membrane protein; required for import of peroxisomal proteins; functionally complements a Pichia pastoris pex22 mutation
YGR110W	2.81519	15.7434	3.36032	5.10797	4.01274	7.98909	4.95605	5.57852	1.49323	3.97668	1.7486	2.35275	2.00459	2.99803	2.30919	2.47988	2.48345	0.604154	0.993441	0.170691	CLD1	Mitochondrial cardiolipin-specific phospholipase; functions upstream of Taz1p to generate monolyso-cardiolipin; transcription increases upon genotoxic stress; involved in restricting Ty1 transposition; has homology to mammalian CGI-58
YFR032C-B	10.5597	50.3942	12.4134	19.4433	13.6833	52.5391	24.3257	19.2228	3.40049	5.65519	3.63383	4.2812	3.77434	5.71532	4.60441	4.26474	2.25469	0.647374	1.94097	-0.339664	0	Putative protein of unknown function; identified by gene-trapping, microarray-based expression analysis, and genome-wide homology searching
YLR382C	8.22094	27.2508	5.57547	9.75633	6.99088	28.4048	9.19495	9.76257	3.0393	4.76823	2.47909	3.28634	2.80547	4.82806	3.20084	3.28726	1.72892	0.807245	2.02259	0.0864193	NAM2	Mitochondrial leucyl-tRNA synthetase; also has direct role in splicing of several mitochondrial group I introns; indirectly required for mitochondrial genome maintenance; human homolog LARS2 can complement yeast null mutant, and is implicated in Perrault syndrome
YMR207C	2.203	7.06832	1.99567	3.03774	2.24295	9.80828	2.53937	3.15098	1.13947	2.82137	0.996871	1.603	1.1654	3.294	1.34447	1.6558	1.6819	0.606126	2.1286	0.311329	HFA1	Mitochondrial acetyl-coenzyme A carboxylase; catalyzes production of malonyl-CoA in mitochondrial fatty acid biosynthesis; relocalizes from mitochondrion to cytoplasm upon DNA replication stress; genetic and comparative analysis suggests that translation begins at a non-canonical (Ile) start codon at -372 relative to the annotated start codon
YBR026C	79.8634	255.939	66.2	108.531	55.8022	199.977	84.1661	105.83	6.31946	7.99965	6.04876	6.76197	5.80225	7.64369	6.39517	6.72561	1.68019	0.71321	1.84144	0.330443	ETR1	2-enoyl thioester reductase; member of the medium chain dehydrogenase/reductase family; localized to mitochondria, where it has a probable role in fatty acid synthesis; human MECR functionally complements the respiratory growth defect of the null mutant
YGR221C	3.49108	10.8274	2.93833	4.75924	3.34933	4.89914	3.86807	3.52894	1.80367	3.43661	1.55499	2.25073	1.74387	2.29253	1.95161	1.81923	1.63294	0.695737	0.548657	-0.132378	TOS2	Protein involved in localization of Cdc24p to the site of bud growth; may act as a membrane anchor; localizes to the bud neck and bud tip; potentially phosphorylated by Cdc28p; TOS2 has a paralog, SKG6, that arose from the whole genome duplication
YOR356W	31.501	93.1914	32.2556	50.9348	35.8455	106.244	46.249	50.6054	4.97733	6.54212	5.01148	5.67058	5.16372	6.73124	5.53135	5.66122	1.5648	0.659103	1.56752	0.129869	CIR2	Putative ortholog of human ETF-dH; found in a large supramolecular complex with other mitochondrial dehydrogenases; may have a role in oxidative stress response; ETF-dH is also known as electron transfer flavoprotein dehydrogenase
YDL160C-A	40.7147	113.562	36.3451	55.5047	44.6418	82.5301	62.6546	68.5938	5.34748	6.82734	5.18369	5.79454	5.48032	6.36685	5.96935	6.10001	1.47986	0.610848	0.886526	0.130656	MHF2	Component of the heterotetrameric MHF histone-fold complex; in humans the MHF complex interacts with both DNA and Mph1p ortholog FANCM to stabilize and remodel blocked replication forks and repair damaged DNA; mhf2 srs2 double mutants are MMS hypersensitive; orthologous to human centromere constitutive-associated network (CCAN) subunit CENP-X, also known as MHF2
YDR194C	56.8522	155.95	48.9189	80.805	52.4406	128.499	64.2818	84.8863	5.82914	7.28494	5.61232	6.33637	5.71261	7.00562	6.00634	6.40746	1.45579	0.724053	1.293	0.401121	MSS116	Mitochondrial transcription elongation factor; DEAD-box protein; required for efficient splicing of mitochondrial Group I and II introns; non-polar RNA helicase that also facilities strand annealing; promotes RNA folding by stabilizing an early assembly intermediate
YER080W	72.8612	198.745	58.8279	93.8356	55.0606	205.743	74.5061	82.8939	6.18708	7.63478	5.87843	6.55206	5.78295	7.6847	6.21929	6.37319	1.4477	0.673636	1.90175	0.153908	AIM9	Putative protein of unknown function; the authentic, non-tagged protein is detected in highly purified mitochondria in high-throughput studies; null mutant displays elevated frequency of mitochondrial genome loss
YAR008W	9.41468	25.6401	9.36476	16.339	3.24667	14.7746	15.7966	17.1039	3.23491	4.68033	3.22724	4.03025	1.69896	3.88505	3.98154	4.09625	1.44542	0.803008	2.18609	0.114715	SEN34	Subunit of the tRNA splicing endonuclease; tRNA splicing endonuclease (Sen complex) is composed of Sen2p, Sen15p, Sen34p, and Sen54p; Sen complex also cleaves the CBP1 mRNA at the mitochondrial surface; Sen34p contains the active site for tRNA 3' splice site cleavage and has similarity to Sen2p and to Archaeal tRNA splicing endonuclease
YER086W	168.775	434.882	154.755	230.168	153.973	430.285	157.642	193.351	7.39895	8.76448	7.27384	7.84654	7.26653	8.74915	7.30051	7.59508	1.36553	0.572701	1.48262	0.294569	ILV1	Threonine deaminase, catalyzes first step in isoleucine biosynthesis; expression is under general amino acid control; ILV1 locus exhibits highly positioned nucleosomes whose organization is independent of known ILV1 regulation
YNL177C	54.3268	133.549	43.0159	62.6128	51.0467	129.846	62.7222	75.4331	5.76359	7.06122	5.4268	5.96838	5.67375	7.02066	5.9709	6.23713	1.29763	0.541586	1.34691	0.26622	MRPL22	Mitochondrial ribosomal protein of the large subunit
YOR187W	182.706	446.093	172.612	265.397	151.871	481.147	215.992	263.881	7.51338	8.8012	7.43139	8.05201	7.2467	8.91033	7.75483	8.04374	1.28782	0.620613	1.66364	0.288909	TUF1	Mitochondrial translation elongation factor Tu (EF-Tu); involved in fundamental pathway of mtDNA homeostasis; comprises both GTPase and guanine nucleotide exchange factor activities, while these activities are found in separate proteins in S. pombe and humans; rare mutations in human mitochondrial elongation factor Tu (EFTu) associated with severe lactic acidosis, rapidly progressive fatal enceph…
YKL194C	15.5465	36.9809	11.3283	20.3666	12.2394	20.8867	15.0926	20.5315	3.95852	5.20871	3.50186	4.34813	3.61347	4.38452	3.91577	4.35976	1.25019	0.846267	0.771049	0.443999	MST1	Mitochondrial threonyl-tRNA synthetase; aminoacylates both the canonical threonine tRNA tT(UGU)Q1 and the unusual threonine tRNA tT(UAG)Q2 in vitro; lacks a typical editing domain, but has pre-transfer editing activity stimulated by the unusual tRNA-Thr
YML061C	9.72262	23.0467	9.18752	18.0923	11.0868	21.876	12.6298	16.3661	3.28135	4.52649	3.19968	4.17731	3.47077	4.45128	3.65876	4.03264	1.24514	0.977631	0.980502	0.373876	PIF1	DNA helicase, potent G-quadruplex DNA binder/unwinder; possesses strand annealing activity; promotes DNA synthesis during break-induced replication; important for crossover recombination; translation from different start sites produces mitochondrial and nuclear forms; nuclear form is a catalytic inhibitor of telomerase; mitochondrial form involved in DNA repair and recombination; mutations affect…
YBR117C	1.72254	4.0679	0.623059	1.09027	0.558022	0.952271	2.38088	1.51886	0.784541	2.02428	-0.68256	0.124686	-0.841605	-0.0705564	1.25149	0.602991	1.23974	0.807245	0.771049	-0.648502	TKL2	Transketolase; catalyzes conversion of xylulose-5-phosphate and ribose-5-phosphate to sedoheptulose-7-phosphate and glyceraldehyde-3-phosphate in the pentose phosphate pathway; needed for synthesis of aromatic amino acids; TKL2 has a paralog, TKL1, that arose from the whole genome duplication
YNL284C	42.018	97.5566	39.9893	58.2791	25.8793	124.604	55.0012	71.8196	5.39294	6.60817	5.32154	5.86491	4.69373	6.9612	5.78139	6.16631	1.21523	0.543365	2.26747	0.384915	MRPL10	Mitochondrial ribosomal protein of the large subunit; appears as two protein spots (YmL10 and YmL18) on two-dimensional SDS gels
YOL032W	22.0676	49.6085	20.9375	33.3071	20.5667	37.1618	34.5931	33.3542	4.46386	5.63252	4.38802	5.05776	4.36224	5.21575	5.11241	5.05979	1.16866	0.669742	0.853511	-0.0526161	OPI10	Protein with a possible role in phospholipid biosynthesis; null mutant displays an inositol-excreting phenotype that is suppressed by exogenous choline; protein abundance increases in response to DNA replication stress
YML025C	38.5465	86.1308	26.7233	47.6863	33.2992	113.651	44.6323	59.9367	5.26853	6.42846	4.74002	5.5755	5.05742	6.82847	5.48002	5.90537	1.15993	0.835479	1.77105	0.425353	YML6	Mitochondrial ribosomal protein of the large subunit; has similarity to E. coli L4 ribosomal protein and human mitoribosomal MRP-L4 protein; essential for viability, unlike most other mitoribosomal proteins
YNL005C	42.5466	94.0527	31.5728	61.2681	36.9007	61.6024	49.178	56.2767	5.41097	6.5554	4.98061	5.93707	5.20557	5.94492	5.61994	5.81446	1.14443	0.956455	0.73934	0.194524	MRP7	Mitochondrial ribosomal protein of the large subunit
YPR004C	102.454	224.812	84.282	135.996	101.223	160.926	102.644	126.097	6.67884	7.81257	6.39715	7.08742	6.66139	7.33026	6.6815	6.97839	1.13374	0.690264	0.668869	0.296892	AIM45	Putative ortholog of mammalian ETF-alpha; interacts with frataxin, Yfh1p; null mutant displays elevated frequency of mitochondrial genome loss; may have a role in oxidative stress response; ETF-alpha is an electron transfer flavoprotein complex subunit
YGR003W	9.31712	20.3517	7.59283	11.0839	10.8004	16.3832	12.6357	6.7786	3.21988	4.34707	2.92464	3.47039	3.43302	4.03414	3.65944	2.76099	1.12719	0.545753	0.601124	-0.89845	CUL3	Ubiquitin-protein ligase; forms a complex with Elc1p that polyubiquitylates monoubiquitylated RNA polymerase II to trigger its proteolysis; cullin family member with similarity to Cdc53p and human CUL3
YEL052W	27.4016	59.4068	29.8677	46.4227	26.8962	65.8545	30.2865	34.3964	4.77619	5.89256	4.90051	5.53676	4.74933	6.04121	4.9206	5.10418	1.11637	0.636245	1.29188	0.183581	AFG1	Protein that may act as a chaperone for cytochrome c oxidase subunits; conserved protein; may act as a chaperone in the degradation of misfolded or unassembled cytochrome c oxidase subunits; localized to matrix face of the mitochondrial inner membrane; member of the AAA family but lacks a protease domain
YDR116C	59.1947	127.508	44.5979	72.7079	51.1684	212.061	46.2741	59.4136	5.8874	6.99445	5.4789	6.18404	5.67718	7.72834	5.53213	5.89272	1.10705	0.705136	2.05116	0.360589	MRPL1	Mitochondrial ribosomal protein of the large subunit
YDR268W	14.7643	31.7227	12.2749	24.4084	11.7788	18.7607	17.9276	15.0994	3.88404	4.98744	3.61763	4.6093	3.55812	4.22964	4.16411	3.91642	1.10341	0.99167	0.671513	-0.247686	MSW1	Mitochondrial tryptophanyl-tRNA synthetase
YDL202W	43.9388	94.2098	33.6969	74.728	35.8569	69.3488	48.7593	53.7311	5.45742	6.5578	5.07454	6.22358	5.16418	6.1158	5.60761	5.74769	1.10038	1.14903	0.951621	0.14008	MRPL11	Mitochondrial ribosomal protein of the large subunit; localizes to vacuole in response to H2O2
YJL185C	6.27093	13.4208	4.53649	14.0724	8.12592	12.1336	6.99489	5.52942	2.64868	3.7464	2.18158	3.81479	3.02253	3.60094	2.8063	2.46713	1.09772	1.63322	0.578404	-0.339174	ATG36	Pex3p interacting protein, required for pexophagy; interacts with Atg8p and Atg11p; mRNA is weakly cell cycle regulated, peaking in G2 phase; YJL185C is a non-essential gene
YDR175C	34.5589	73.1117	23.1775	50.3759	28.9215	62.0916	46.9986	49.8864	5.11099	6.19203	4.53465	5.65466	4.85407	5.95633	5.55455	5.64057	1.08105	1.12001	1.10225	0.0860277	RSM24	Mitochondrial ribosomal protein of the small subunit
YLR014C	1.94011	3.9999	2.02172	3.68394	1.64608	2.80906	3.15429	2.63044	0.956142	1.99996	1.01559	1.88125	0.719037	1.49009	1.65732	1.3953	1.04382	0.865662	0.771049	-0.262013	PPR1	Zinc finger transcription factor; contains a Zn(2)-Cys(6) binuclear cluster domain, positively regulates transcription of URA1, URA3, URA4, and URA10, which are involved in de novo pyrimidine biosynthesis, in response to pyrimidine starvation; activity may be modulated by interaction with Tup1p
YMR191W	26.8688	55.2566	18.4857	47.6179	28.7239	54.4641	27.951	38.3908	4.74786	5.78807	4.20834	5.57343	4.84418	5.76723	4.80483	5.26269	1.04021	1.36509	0.923052	0.457859	SPG5	Protein required for proteasome assembly during quiescence; binds to base of the proteasome regulartory particle; required for survival at high temperature during stationary phase; not required for growth on nonfermentable carbon sources
YOL095C	4.02208	8.25872	4.47143	8.08648	1.68619	7.19374	5.3642	5.66294	2.00794	3.04592	2.16074	3.01551	0.753764	2.84674	2.42336	2.50155	1.03798	0.854774	2.09298	0.0781889	HMI1	Mitochondrial inner membrane localized ATP-dependent DNA helicase; required for the maintenance of the mitochondrial genome; not required for mitochondrial transcription; has homology to E. coli helicase uvrD
YGR062C	7.92886	16.1629	5.78367	12.379	3.76724	22.5009	8.67119	5.45773	2.98711	4.01461	2.53198	3.62982	1.91351	4.49191	3.11623	2.4483	1.0275	1.09784	2.5784	-0.667928	COX18	Protein required for membrane insertion of C-terminus of Cox2p; mitochondrial integral inner membrane protein; interacts genetically and physically with Mss2p and Pnt1p; similar to S. cerevisiae Oxa1, N. crassa Oxa2p, and E. coli YidC; respiratory defect of the null mutant is functionally complemented by human COX18 carrying the N-terminal 54 amino acids of S. cerevisiae Cox18p
YKL134C	11.5756	23.0093	8.50115	13.3523	8.48117	24.3413	12.062	12.3208	3.53301	4.52414	3.08766	3.73902	3.08426	4.60533	3.5924	3.62303	0.991131	0.651363	1.52107	0.0306275	37165	Mitochondrial intermediate peptidase; cleaves destabilizing N-terminal residues of a subset of proteins upon import, after their cleavage by mitochondrial processing peptidase (Mas1p-Mas2p); may contribute to mitochondrial iron homeostasis
YPL224C	15.5301	30.4439	15.2761	26.7584	14.1427	54.5654	17.2142	15.8729	3.95699	4.92808	3.9332	4.74192	3.82199	5.76991	4.10553	3.9885	0.971087	0.808718	1.94793	-0.11703	MMT2	Putative metal transporter involved in mitochondrial iron accumulation; MMT2 has a paralog, MMT1, that arose from the whole genome duplication
YJL102W	6.93428	13.5762	4.1588	8.13255	2.54369	10.542	6.50092	5.3921	2.79375	3.76301	2.05617	3.02371	1.34692	3.39808	2.70064	2.43085	0.969264	0.967542	2.05116	-0.269795	MEF2	Mitochondrial elongation factor involved in translational elongation
YLR414C	171.89	334.262	81.1425	129.081	129.773	194.883	319.781	300.81	7.42534	8.38483	6.34239	7.01213	7.01984	7.60647	8.32094	8.23271	0.95949	0.669742	0.586624	-0.0882344	PUN1	Plasma membrane protein with a role in cell wall integrity; co-localizes with Sur7p in punctate membrane patches; null mutant displays decreased thermotolerance; transcription induced upon cell wall damage and metal ion stress
YDR323C	3.89207	7.46001	4.03274	7.18507	2.88944	10.8479	5.58012	3.9577	1.96054	2.89918	2.01176	2.845	1.53079	3.43934	2.48029	1.98466	0.938641	0.833241	1.90855	-0.495633	PEP7	Adaptor protein involved in vesicle-mediated vacuolar protein sorting; multivalent adaptor protein; facilitates vesicle-mediated vacuolar protein sorting by ensuring high-fidelity vesicle docking and fusion, which are essential for targeting of vesicles to the endosome; required for vacuole inheritance
YDR499W	4.13673	7.80543	3.55875	5.87351	3.18728	8.15868	6.59071	7.66088	2.04849	2.96448	1.83137	2.55422	1.67232	3.02834	2.72043	2.93751	0.915986	0.722853	1.35601	0.217077	LCD1	Essential protein required for the DNA integrity checkpoint pathways; interacts physically with Mec1p; putative homolog of S. pombe Rad26 and human ATRIP; forms nuclear foci upon DNA replication stress
YDL104C	7.59248	14.2149	4.08229	11.5594	2.92493	11.2307	5.47351	6.22777	2.92457	3.82933	2.02938	3.531	1.5484	3.48938	2.45247	2.63872	0.904759	1.50162	1.94097	0.186249	QRI7	Protein involved in threonylcarbamoyl adenosine biosynthesis; Sua5p and Qri7p are necessary and sufficient for RNA t6A modification in vitro; highly conserved mitochondrial protein; essential for t6A modification of mitochondrial tRNAs that decode ANN codons; similar to Kae1p and E. coli YgjD, both of which are also required for tRNA t6A modification; when directed to the cytoplasm, complements t…
YDR204W	36.6479	67.461	30.75	45.1296	40.8661	65.1903	33.7151	41.4195	5.19566	6.07598	4.94251	5.496	5.35283	6.02658	5.07532	5.37224	0.880324	0.553489	0.673752	0.296918	COQ4	Protein with a role in ubiquinone (Coenzyme Q) biosynthesis; possibly functioning in stabilization of Coq7p; located on matrix face of mitochondrial inner membrane; component of a mitochondrial ubiquinone-synthesizing complex; human homolog COQ4 can complement yeast coq4 null mutant
YER182W	23.2753	42.235	23.1519	40.5128	17.0761	39.5479	28.8508	35.6623	4.54073	5.40037	4.53306	5.3403	4.09391	5.30553	4.85054	5.15633	0.859639	0.807245	1.21162	0.30579	FMP10	Putative protein of unknown function; the authentic, non-tagged protein is detected in highly purified mitochondria in high-throughput studies
YMR003W	24.4647	44.2858	20.1393	41.9155	18.0371	30.7805	30.378	29.6943	4.61263	5.46877	4.33194	5.38941	4.17289	4.94394	4.92496	4.89211	0.856144	1.05747	0.771049	-0.0328424	AIM34	Protein of unknown function; GFP-fusion protein localizes to the mitochondria; null mutant is viable and displays reduced frequency of mitochondrial genome loss
YGL226W	14.9381	26.8254	16.8851	31.8029	19.3569	33.0327	36.4042	35.9035	3.90092	4.74553	4.07768	4.99109	4.27477	5.04582	5.18603	5.16605	0.844605	0.913411	0.771049	-0.0199802	MTC3	Protein of unknown function; green fluorescent protein (GFP)-fusion protein localizes to the mitochondrion; mtc3 is synthetically sick with cdc13-1
YPR124W	13.371	23.9354	10.2309	18.2281	8.06338	15.0112	18.2168	16.4123	3.74104	4.58107	3.35485	4.18809	3.01138	3.90796	4.1872	4.03671	0.840037	0.833241	0.89658	-0.150494	CTR1	High-affinity copper transporter of plasma membrane; mediates nearly all copper uptake under low copper conditions; transcriptionally induced at low copper levels and degraded at high copper levels; protein increases in abundance and relocalizes from nucleus to plasma membrane upon DNA replication stress; human homolog SLC31A1 can complement a yeast ctr1 ctr3 double deletion
YOR269W	5.74816	10.2475	5.21318	11.9848	7.83189	13.3652	8.20739	6.77078	2.5231	3.3572	2.38216	3.58314	2.96936	3.74041	3.03692	2.75932	0.834104	1.20097	0.771049	-0.277603	PAC1	Involved in nuclear migration, part of the dynein/dynactin pathway; targets dynein to microtubule tips, which is necessary for sliding of microtubules along bud cortex; serves at interface between dynein's ATPase site and its microtubule binding stalk, causing individual dynein motors to remain attached to microtubules for long periods; synthetic lethal with bni1; homolog of human LIS1, mutations…
YHL014C	8.66106	15.4011	7.99977	14.6185	3.67422	21.3183	11.0561	13.6784	3.11454	3.94496	2.99996	3.86972	1.87744	4.41402	3.46677	3.77383	0.830419	0.869767	2.53658	0.307061	YLF2	Protein of unknown function; has weak similarity to E. coli GTP-binding protein gtp1; the authentic, non-tagged protein is detected in highly purified mitochondria in high-throughput studies
YPR081C	9.05447	15.8708	6.58681	12.5739	8.66831	22.1888	10.2735	6.93443	3.17863	3.9883	2.71958	3.65236	3.11575	4.47176	3.36085	2.79378	0.809674	0.932776	1.35601	-0.567074	GRS2	Glycine-tRNA synthetase, not expressed under normal growth conditions; expression is induced under heat, oxidative, pH, or ethanol stress conditions; more stable than the major glycine-tRNA synthetase Grs1p at 37 deg C; GRS2 has a paralog, GRS1, that arose from the whole genome duplication
YPR067W	21.6408	37.738	19.1342	31.3517	20.5644	29.2444	20.7807	22.4195	4.43568	5.23795	4.25809	4.97047	4.36207	4.87009	4.37717	4.48668	0.802268	0.712386	0.508015	0.109511	ISA2	Protein required for maturation of mitochondrial [4Fe-4S] proteins; functions in a complex with Isa1p and possibly Iba57p; localizes to the mitochondrial intermembrane space, overexpression of ISA2 suppresses grx5 mutations
YDR387C	4.36397	7.57387	4.93957	10.9533	4.2899	13.7264	5.98073	8.09824	2.12564	2.92103	2.30438	3.45329	2.10094	3.77888	2.58032	3.01761	0.79539	1.14891	1.67794	0.437288	0	Putative transporter; member of the sugar porter family; YDR387C is not an essential gene
YOR025W	15.0572	26.0763	18.1726	32.0219	20.0316	32.9632	23.0805	24.2465	3.91238	4.70467	4.18369	5.00099	4.3242	5.04279	4.5286	4.59971	0.792284	0.817299	0.718582	0.071105	HST3	Member of the Sir2 family of NAD(+)-dependent protein deacetylases; involved along with Hst4p in telomeric silencing, cell cycle progression, radiation resistance, genomic stability and short-chain fatty acid metabolism
YJL071W	9.45754	16.3787	7.52591	12.1563	9.33278	18.5809	8.18901	8.14885	3.24146	4.03375	2.91187	3.60364	3.22231	4.21575	3.03369	3.0266	0.792284	0.691768	0.993441	-0.00709139	ARG2	Acetylglutamate synthase (glutamate N-acetyltransferase); mitochondrial enzyme that catalyzes the first step in the biosynthesis of the arginine precursor ornithine; forms a complex with Arg5,6p
YMR274C	15.3778	26.5454	13.9776	20.809	16.0616	27.4093	20.1556	11.199	3.94278	4.73039	3.80505	4.37914	4.00554	4.77659	4.33311	3.4853	0.787613	0.57409	0.771049	-0.84781	RCE1	Type II CAAX prenyl protease; involved in the proteolysis and maturation of Ras and the a-factor mating pheromone
YDR019C	25.1811	42.3598	22.9603	40.2439	25.4241	45.9387	37.222	40.7065	4.65427	5.40462	4.52107	5.3307	4.66813	5.52164	5.21808	5.34719	0.750353	0.809628	0.853511	0.129106	GCV1	T subunit of the mitochondrial glycine decarboxylase complex; glycine decarboxylase is required for the catabolism of glycine to 5,10-methylene-THF; expression is regulated by levels of levels of 5,10-methylene-THF in the cytoplasm
YKL018C-A	32.0572	53.8734	24.335	43.2504	45.0927	169.293	58.5058	76.5452	5.00257	5.7515	4.60496	5.43464	5.49482	7.40337	5.87051	6.25824	0.748928	0.829683	1.90855	0.387733	0	Putative protein of unknown function; identified by homology; green fluorescent protein (GFP)-fusion protein localizes to the cytoplasm
YNL252C	40.4212	67.2354	33.1116	46.8418	37.0691	115.673	54.9399	72.9063	5.33704	6.07115	5.04926	5.54972	5.21214	6.85391	5.77978	6.18797	0.734108	0.500461	1.64177	0.40819	MRPL17	Mitochondrial ribosomal protein of the large subunit
YHR099W	17.4664	29.0461	15.7984	24.2706	14.0698	23.8746	18.3204	17.637	4.12651	4.86027	3.9817	4.60114	3.81453	4.5774	4.19538	4.14053	0.733765	0.619434	0.762875	-0.0548442	TRA1	Subunit of SAGA and NuA4 histone acetyltransferase complexes; interacts with acidic activators (e.g., Gal4p) which leads to transcription activation; similar to human TRRAP, which is a cofactor for c-Myc mediated oncogenic transformation
YKR007W	30.4112	50.3575	31.1529	48.2649	33.9666	96.6072	47.0969	48.1435	4.92653	5.65413	4.9613	5.5929	5.08604	6.59406	5.55756	5.58927	0.727603	0.631607	1.50801	0.0317071	MEH1	Component of the EGO and GSE complexes; EGO is involved in the regulation of microautophagy and GSE is required for proper sorting of amino acid permease Gap1p; loss results in a defect in vacuolar acidification
YBR175W	15.1127	24.8235	13.1864	23.3262	8.5032	43.5324	19.5191	17.6695	3.91769	4.63364	3.72098	4.54388	3.08801	5.44402	4.28681	4.14319	0.71595	0.822899	2.35601	-0.143623	SWD3	Essential subunit of the COMPASS (Set1C) complex; COMPASS methylates histone H3 on lysine 4 and is required in transcriptional silencing near telomeres; WD40 beta propeller superfamily member and ortholog of mammalian WDR5
YCR003W	65.2622	107.193	40.8563	77.4148	48.7888	69.3822	56.9712	79.1068	6.02818	6.74407	5.35249	6.27454	5.60848	6.11649	5.83216	6.30573	0.715892	0.92205	0.508015	0.473569	MRPL32	Mitochondrial ribosomal protein of the large subunit; protein abundance increases in response to DNA replication stress
YPL132W	15.5899	25.462	11.9073	18.6778	12.8965	20.3151	19.3069	24.476	3.96254	4.67028	3.57378	4.22325	3.68891	4.34448	4.27105	4.6133	0.707737	0.64947	0.655572	0.342251	COX11	Protein required for delivery of copper to Cox1p; mitochondrial inner membrane protein; association with mitochondrial ribosomes suggests that copper delivery may occur during translation of Cox1p
YKR066C	135.928	221.817	124.842	177.199	124.601	178.837	124.645	172.725	7.0867	7.79323	6.96396	7.46922	6.96117	7.4825	6.96168	7.43233	0.706529	0.505263	0.521329	0.47065	CCP1	Mitochondrial cytochrome-c peroxidase; degrades reactive oxygen species in mitochondria, involved in the response to oxidative stress
YIR031C	0.150753	0.244759	0.299908	0.572508	1.07441	2.75024	0.804231	1.03769	-2.72974	-2.03056	-1.73741	-0.804632	0.103546	1.45956	-0.314318	0.0533777	0.699175	0.932776	1.35601	0.367696	DAL7	Malate synthase; can accept butyryl-CoA as acyl-CoA donor in addition to traditional substrate acetyl-CoA; recycles glyoxylate generated during allantoin degradation; expression sensitive to nitrogen catabolite repression and induced by allophanate, an intermediate in allantoin degradation
YPL040C	7.00145	11.3674	5.14034	8.81026	5.0493	30.4118	6.80322	8.52777	2.80765	3.50683	2.36186	3.13919	2.33608	4.92656	2.76622	3.09217	0.699175	0.777322	2.59048	0.325951	ISM1	Mitochondrial isoleucyl-tRNA synthetase; null mutant is deficient in respiratory growth; human homolog IARS2 implicated in mitochondrial diseases, can partially complement yeast null mutant
YOR346W	8.56371	13.9038	8.60264	12.9336	7.25146	10.8278	10.8559	12.0706	3.09824	3.79741	3.10478	3.69306	2.85827	3.43667	3.44041	3.59343	0.699175	0.588278	0.578404	0.153024	REV1	Deoxycytidyl transferase; involved in repair of abasic sites and adducted guanines in damaged DNA by translesion synthesis (TLS); forms a complex with the subunits of DNA polymerase zeta, Rev3p and Rev7p; relocalizes from nucleus to cytoplasm upon DNA replication stress
YGR046W	18.005	29.1151	14.6729	23.4788	12.3683	29.0216	21.1778	27.5563	4.17033	4.8637	3.87508	4.55329	3.62857	4.85905	4.40448	4.78431	0.693369	0.678203	1.23048	0.379828	TAM41	Mitochondrial phosphatidate cytidylyltransferase (CDP-DAG synthase); required for cardiolipin biosynthesis; viability of null mutant is strain-dependent; mRNA is targeted to the bud; mutant displays defect in mitochondrial protein import, likely due to altered membrane lipid composition
YNL315C	41.2334	66.6613	35.5287	50.3681	33.6919	63.884	41.1918	45.5237	5.36574	6.05878	5.15091	5.65444	5.07433	5.99738	5.36429	5.50855	0.693036	0.503525	0.923052	0.144262	ATP11	Molecular chaperone; required for the assembly of alpha and beta subunits into the F1 sector of mitochondrial F1F0 ATP synthase; N-terminally propionylated in vivo
YMR293C	10.0797	15.9755	5.90832	12.7597	6.41405	19.7022	9.26616	11.207	3.33338	3.99779	2.56275	3.67352	2.68124	4.30028	3.21197	3.48633	0.664409	1.11077	1.61905	0.27436	HER2	Subunit of the trimeric GatFAB AmidoTransferase(AdT) complex; involved in the formation of Q-tRNAQ; required for remodeling of ER caused by Hmg2p overexpression; similar to bacterial GatA glutamyl-tRNA amidotransferase
YLR312W-A	38.9527	60.2056	30.8656	49.9364	35.2899	62.2301	45.8752	60.5247	5.28365	5.91183	4.94793	5.64202	5.14119	5.95954	5.51964	5.91945	0.628174	0.694092	0.818355	0.399809	MRPL15	Mitochondrial ribosomal protein of the large subunit
YHR182W	4.36205	6.67907	3.4923	5.25249	3.03299	12.2926	6.86762	7.78936	2.12501	2.73965	1.80418	2.393	1.60074	3.61972	2.77981	2.9615	0.614641	0.588822	2.01898	0.181694	0	Protein of unknown function; green fluorescent protein (GFP)-fusion protein localizes to the cell periphery and cytoplasm; relocalizes from bud neck to cytoplasm upon DNA replication stress
YER134C	31.8381	48.6949	13.7693	35.9225	19.7312	84.1786	45.416	64.1003	4.99268	5.6057	3.78338	5.16682	4.3024	6.39538	5.50513	6.00226	0.613018	1.38344	2.09298	0.497131	0	Magnesium-dependent acid phosphatase; member of the haloacid dehalogenase superfamily; non-essential gene
YGL107C	20.1683	30.7157	13.3742	24.1396	15.6638	33.0199	22.0703	19.5375	4.33402	4.9409	3.74138	4.59333	3.96936	5.04526	4.46403	4.28818	0.606887	0.851945	1.0759	-0.175857	RMD9	Mitochondrial protein required for respiratory growth; mutant phenotype and genetic interactions suggest a role in delivering mt mRNAs to ribosomes; located on matrix face of the inner membrane and loosely associated with mitoribosomes; RMD9 has a paralog, YBR238C, that arose from the whole genome duplication
YBL031W	9.88371	14.9771	9.8313	14.232	3.52203	18.0312	13.3795	12.3697	3.30505	3.90469	3.29738	3.83106	1.81641	4.17242	3.74195	3.62874	0.599639	0.53368	2.35601	-0.113216	SHE1	Mitotic spindle protein; interacts with components of the Dam1 (DASH) complex, its effector Sli15p, and microtubule-associated protein Bim1p; also localizes to nuclear microtubules and to the bud neck in a ring-shaped structure; inhibits dynein function
YKL098W	7.2522	10.8883	6.51565	10.2169	5.83553	22.762	9.42257	8.85671	2.85842	3.4447	2.70391	3.35289	2.54486	4.50856	3.23612	3.14677	0.586281	0.648983	1.96369	-0.0893495	MTC2	Protein of unknown function; mtc2 is synthetically sick with cdc13-1
YER152C	27.4799	41.2258	27.1332	49.4938	18.7207	28.2609	28.5651	30.156	4.7803	5.36547	4.76199	5.62918	4.22657	4.82074	4.83618	4.91437	0.58517	0.867188	0.594171	0.0781889	0	Protein with 2-aminoadipate transaminase activity; shares amino acid similarity with the aminotransferases Aro8p and Aro9p; YER152C is not an essential gene
YBR086C	96.9366	144.961	75.0832	132.377	80.8523	118.111	84.0694	116.761	6.59897	7.17952	6.23042	7.04851	6.33722	6.884	6.39351	6.86741	0.580555	0.818096	0.546784	0.473902	IST2	Cortical ER protein involved in ER-plasma membrane tethering; one of 6 proteins (Ist2p, Scs2p, Scs22p, Tcb1p, Tcb2p, Tcb3p) that connect ER to the plasma membrane (PM) and regulate PM phosphatidylinositol-4-phosphate (PI4P) levels by controlling access of Sac1p phosphatase to its substrate PI4P in the PM; localizes to the mother cell in small-budded cells and to the bud in medium- and large-budde…
YCR075W-A	63.4732	94.6164	44.3064	64.8435	59.5224	128.662	67.1286	60.6238	5.98807	6.56402	5.46944	6.01889	5.89536	7.00745	6.06886	5.92181	0.575943	0.549448	1.11209	-0.147043	EGO2	Component of the EGO and GSE complexes; identified by homology to Ashbya gossypii; YCR075W-A has a paralog, YNR034W-A, that arose from the whole genome duplication
YML080W	20.5338	30.56	16.8899	24.3688	16.1822	25.2138	25.3318	34.4706	4.35993	4.93357	4.07808	4.60696	4.01634	4.65614	4.66288	5.1073	0.573644	0.528879	0.639804	0.44442	DUS1	Dihydrouridine synthase; member of a widespread family of conserved proteins including Smm1p, Dus3p, and Dus4p; modifies pre-tRNA(Phe) at U17
YPR047W	11.753	17.4435	10.0965	14.9906	11.4222	17.3263	11.2574	13.9291	3.55495	4.12462	3.33578	3.90599	3.51377	4.11489	3.4928	3.80003	0.569664	0.570206	0.601124	0.307233	MSF1	Mitochondrial phenylalanyl-tRNA synthetase; active as a monomer, unlike the cytoplasmic subunit which is active as a dimer complexed to a beta subunit dimer; similar to the alpha subunit of E. coli phenylalanyl-tRNA synthetase
YOR048C	33.0416	48.928	30.2239	47.0289	25.7378	40.8927	30.8028	37.1704	5.04621	5.61259	4.91762	5.55548	4.68582	5.35377	4.94499	5.21608	0.566376	0.637858	0.667956	0.271093	RAT1	Nuclear 5' to 3' single-stranded RNA exonuclease; involved in RNA metabolism, including rRNA and snRNA processing as well as poly (A+) dependent and independent mRNA transcription termination; required for cotranscriptional pre-rRNA cleavage
YGR010W	19.3649	28.5382	14.8171	22.0623	11.678	34.4222	17.8006	16.126	4.27537	4.83482	3.88919	4.46351	3.54572	5.10527	4.15385	4.01132	0.55945	0.574322	1.55954	-0.142535	NMA2	Nicotinic acid mononucleotide adenylyltransferase; catalyzes the transfer of the adenylyl moiety of ATP to nicotinamide mononucleotide to form NAD; involved in de novo and salvage synthesis of NAD(+); homolog of human NMNAT; NMA2 has a paralog, NMA1, that arose from the whole genome duplication
YKL094W	59.2359	87.2209	51.7557	81.7412	48.4927	81.1306	75.3012	74.2186	5.8884	6.4466	5.69365	6.35299	5.59969	6.34217	6.2346	6.21371	0.558201	0.659347	0.74248	-0.0208923	YJU3	Monoglyceride lipase (MGL); functional ortholog of mammalian MGL, localizes to lipid particles and membranes, also member of the eukaryotic serine hydrolase family
YGR082W	187.572	275.886	150.26	237.155	149.619	247.001	181.504	239.462	7.5513	8.10793	7.23132	7.88969	7.22515	7.94837	7.50386	7.90366	0.556631	0.658365	0.72322	0.399794	TOM20	Component of the TOM (translocase of outer membrane) complex; responsible for recognition and initial import steps for all mitochondrially directed proteins; acts as a receptor for incoming precursor proteins
YNL106C	7.83637	11.5003	7.02236	10.054	6.28935	12.8794	8.69997	10.1387	2.97019	3.5236	2.81196	3.32969	2.65291	3.68699	3.12101	3.3418	0.553416	0.517739	1.03408	0.220793	INP52	Polyphosphatidylinositol phosphatase; dephosphorylates a number of phosphatidylinositol phosphates (PtdInsPs, PIPs) to PI; involved in endocytosis; hyperosmotic stress causes translocation to actin patches; synaptojanin-like protein with a Sac1 domain; INP52 has a paralog, INP53, that arose from the whole genome duplication
YER091C	2351.22	3424.8	2158.85	3450.61	2017.71	2869.81	2275.09	3207.23	11.1992	11.7418	11.0761	11.7526	10.9785	11.4867	11.1517	11.6471	0.542609	0.676587	0.508237	0.495401	MET6	Cobalamin-independent methionine synthase; involved in methionine biosynthesis and regeneration; requires a minimum of two glutamates on the methyltetrahydrofolate substrate, similar to bacterial metE homologs
YMR285C	22.5416	32.6485	11.6143	25.353	12.1356	27.6128	22.407	18.0126	4.49452	5.02895	3.53783	4.66409	3.60118	4.78726	4.48588	4.17093	0.53443	1.12626	1.18609	-0.314941	NGL2	Protein involved in 5.8S rRNA processing; Ccr4p-like RNase required for correct 3'-end formation of 5.8S rRNA at site E; similar to Ngl1p; NGL2 has a paralog, NGL3, that arose from the whole genome duplication
YIL005W	47.8944	68.5398	39.3448	56.0288	33.9643	60.8584	39.4062	38.5814	5.58178	6.09887	5.2981	5.8081	5.08595	5.92738	5.30035	5.26983	0.517086	0.509993	0.841438	-0.0305173	EPS1	ER protein with chaperone and co-chaperone activity; involved in retention of resident ER proteins; has a role in recognizing proteins targeted for ER-associated degradation (ERAD), member of the protein disulfide isomerase family
YPL158C	31.9854	45.6196	21.9838	37.8888	22.1626	35.1192	29.6536	31.9687	4.99934	5.51158	4.45837	5.2437	4.47005	5.13419	4.89013	4.99859	0.512243	0.785331	0.664134	0.108456	AIM44	Protein that regulates Cdc42p and Rho1p; functions in the late steps of cytokinesis and cell separation; sustains Rho1p at the cell division site after actomyosin ring contraction; inhibits the activation of Cdc42-Cla4 at the cell division site to prevent budding inside the old bud neck; transcription is regulated by Swi5p; null mutant displays elevated frequency of mitochondrial genome loss; rel…
YHR015W	0.633667	2.60631	0.504246	1.20322	0.451611	0	0.7437	1.30853	-0.658203	1.38201	-0.987801	0.266904	-1.14685	#NUM!	-0.427207	0.387948	2.04021	1.2547		0.815155	MIP6	Putative RNA-binding protein; interacts with Mex67p, which is a component of the nuclear pore involved in nuclear mRNA export; MIP6 has a paralog, PES4, that arose from the whole genome duplication
YBL013W	7.84792	29.2587	9.54104	16.7415	14.5008	8.83778	8.14074	12.4592	2.97231	4.87079	3.25415	4.06536	3.85806	3.14368	3.02516	3.63914	1.89848	0.811214	-0.714378	0.613979	FMT1	Methionyl-tRNA formyltransferase; catalyzes the formylation of initiator Met-tRNA in mitochondria; potential Cdc28p substrate
YDR538W	11.7338	41.6502	9.26864	14.8537	20.9066	10.4933	14.1764	21.7038	3.5526	5.38025	3.21236	3.89275	4.38589	3.3914	3.82542	4.43988	1.82765	0.680389	-0.994486	0.614457	PAD1	Phenylacrylic acid decarboxylase; confers resistance to cinnamic acid, decarboxylates aromatic carboxylic acids to the corresponding vinyl derivatives; also has mRNA binding activity; homolog of E. coli UbiX; co-overproduction of Pad1p and Fdc1p greatly increases cinnamic acid decarboxylase activity
YOR193W	5.77513	19.2336	3.75603	7.02947	7.12369	6.75369	7.10975	14.1774	2.52985	4.26555	1.90921	2.81342	2.83262	2.75568	2.8298	3.82552	1.7357	0.904207	-0.0769479	0.995727	PEX27	Peripheral peroxisomal membrane protein; involved in controlling peroxisome size and number, interacts with Pex25p; PEX27 has a paralog, PEX25, that arose from the whole genome duplication
YPL255W	5.85706	19.1362	4.53134	9.6112	9.27621	5.27665	9.95241	15.8143	2.55018	4.25823	2.17994	3.26472	3.21354	2.39962	3.31505	3.98316	1.70805	1.08478	-0.813913	0.668113	BBP1	Protein required for the spindle pole body (SPB) duplication; localizes at the cytoplasmic side of the central plaque periphery of the SPB; forms a complex with a nuclear envelope protein Mps2p and SPB components Spc29p and Kar1p; required for mitotic functions of Cdc5p
YIR025W	5.21983	16.8268	5.4179	12.7845	12.1309	2.7602	9.68574	14.1306	2.384	4.07269	2.43773	3.67632	3.60062	1.46478	3.27586	3.82075	1.68868	1.23858	-2.13584	0.544889	MND2	Subunit of the Anaphase-Promoting Complex/Cyclosome (APC/C); necessary for maintaining sister chromatid cohesion in prophase I of meiosis by inhibiting premature ubiquitination and subsequent degradation of substrates by the APC(Ama1) ubiquitin ligase
YMR026C	10.4658	32.9646	6.66262	34.5786	11.1884	11.4559	10.1057	27.8992	3.38761	5.04285	2.73609	5.11181	3.48393	3.51802	3.3371	4.80215	1.65523	2.37572	0.0340834	1.46506	PEX12	C3HC4-type RING-finger peroxin and E3 ubiquitin ligase; required for peroxisome biogenesis and peroxisomal matrix protein import; forms translocation subcomplex with Pex2p and Pex10p; mutations in human homolog cause peroxisomal disorder
YIL059C	2.89655	9.01365	2.1609	13.7501	5.1609	0	4.63572	7.25021	1.53434	3.17211	1.11163	3.78137	2.36762	#NUM!	2.21279	2.85802	1.63777	2.66974		0.64523	0	Dubious open reading frame; unlikely to encode a functional protein, based on available experimental and comparative sequence data; partially overlaps the uncharacterized ORF YIL060W
YLR346C	8.26904	24.1657	4.93512	12.0378	11.7866	0	7.94039	19.1455	3.04772	4.59489	2.30309	3.5895	3.55908	#NUM!	2.98921	4.25893	1.54717	1.28641		1.26972	0	Putative protein of unknown function found in mitochondria; expression is regulated by transcription factors involved in pleiotropic drug resistance, Pdr1p and Yrr1p; not an essential gene; YLR346C has a paralog, YGR035C, that arose from the whole genome duplication
YBR270C	1.99216	4.47842	1.06701	3.58877	1.63823	1.86377	2.12553	3.11654	0.994331	2.16299	0.0935766	1.84349	0.712138	0.898225	1.08782	1.63994	1.16866	1.74991	0.186087	0.55212	BIT2	Subunit of TORC2 membrane-associated complex; involved in regulation of actin cytoskeletal dynamics during polarized growth and cell wall integrity; interacts with Slm1p and Slm2p, homologous PH domain-containing TORC2 substrates; BIT2 has a paralog, BIT61, that arose from the whole genome duplication
YMR023C	3.17556	7.04622	1.89524	6.13034	3.96061	1.93109	3.89639	6.95501	1.66701	2.81685	0.922378	2.61597	1.98572	0.949418	1.96214	2.79805	1.14984	1.69359	-1.03631	0.835913	MSS1	Mitochondrial protein; forms a heterodimer complex with Mto1p that performs the 5-carboxymethylaminomethyl modification of the wobble uridine base in mitochondrial tRNAs; similar to human GTPBP3
YPL017C	3.18002	6.97458	2.16427	4.97895	1.78925	0	2.4554	4.3988	1.66904	2.80211	1.11388	2.31584	0.839355	#NUM!	1.29596	2.13711	1.13307	1.20196		0.84115	IRC15	Microtubule associated protein; regulates microtubule dynamics; required for accurate meiotic chromosome segregation; null mutant displays large budded cells due to delayed mitotic progression, increased levels of spontaneous Rad52 foci; IRC15 has a paralog, LPD1, that arose from the whole genome duplication
YIL072W	0.7122	1.54175	0.850109	1.71297	0	0	1.21581	1.96094	-0.489646	0.624567	-0.234281	0.776498	#NUM!	#NUM!	0.281919	0.971543	1.11421	1.01078		0.689624	HOP1	Meiosis-specific protein required for chromosome synapsis; displays Red1p dependent localization to the unsynapsed axial-lateral elements of the synaptonemal complex; required for chiasma formation; in vitro, displays the ability to promote intra- and intermolecular synapsis between double-stranded DNA molecules and to fold DNA into rigid protein-DNA filaments
YOR211C	20.9504	44.8398	21.8766	35.0411	21.2821	20.1768	23.8702	41.2282	4.38891	5.48671	4.45132	5.13097	4.41157	4.33462	4.57714	5.36556	1.0978	0.679657	-0.0769479	0.788418	MGM1	Mitochondrial GTPase, present in complex with Ugo1p and Fzo1p; required for mitochondrial morphology, fusion, and genome maintenance; promotes membrane bending; exists as long and short form with different distributions; ratio of long to short forms is regulated by Psd1p; homolog of human OPA1 involved in autosomal dominant optic atrophy
YKR076W	13.0919	27.9745	8.7565	12.7154	10.4566	4.11793	13.5469	22.3879	3.7106	4.80604	3.13035	3.6685	3.38635	2.04192	3.7599	4.48465	1.09543	0.538145	-1.34443	0.72475	ECM4	Omega class glutathione transferase; not essential; similar to Ygr154cp; green fluorescent protein (GFP)-fusion protein localizes to the cytoplasm
YDR124W	2.31993	4.8826	1.28201	2.12099	0	1.56752	1.03135	5.00037	1.21408	2.28765	0.358412	1.08474	#NUM!	0.648487	0.0445368	2.32203	1.07357	0.726325		2.2775	0	Putative protein of unknown function; non-essential gene; expression is strongly induced by alpha factor
YLR191W	18.1748	35.0116	15.4958	32.8673	14.6493	15.7889	21.0075	43.0552	4.18386	5.12976	3.9538	5.03858	3.87276	3.98084	4.39283	5.42811	0.945896	1.08478	0.108084	1.03528	PEX13	Peroxisomal importomer complex component; integral peroxisomal membrane protein required for docking and translocation of peroxisomal matrix proteins; interacts with the PTS1 signal recognition factor Pex5p and the PTS2 signal recognition factor Pex7p; forms a complex with Pex14p and Pex17p; human homolog PEX13 complements yeast null mutant
YLR211C	5.91273	10.9997	7.71931	12.6306	6.58433	2.24725	11.1386	17.1123	2.56382	3.4594	2.94847	3.65886	2.71904	1.16816	3.4775	4.09696	0.895572	0.710384	-1.55088	0.619466	ATG38	Homodimeric subunit of autophagy-specific PtdIns-3-kinase complex I; required for the integrity of the active PtdIns-3-kinase complex I by maintaining an association between Vps15p-Vps34p and Atg14p-Vps30p subcomplexes; localizes to the pre-autophagosomal structure (PAS) in an Atg14p-dependent manner; ATG38 is non-essential but is required for macroautophagy
YER173W	4.43567	8.23045	2.39517	4.65246	4.51611	1.54136	4.49601	7.77188	2.14915	3.04097	1.26013	2.21799	2.17508	0.624203	2.16864	2.95826	0.89182	0.957867	-1.55088	0.789619	RAD24	Checkpoint protein; involved in the activation of the DNA damage and meiotic pachytene checkpoints; subunit of a clamp loader that loads Rad17p-Mec3p-Ddc1p onto DNA; homolog of human and S. pombe Rad17 protein
YDL176W	4.60053	8.36307	4.57614	8.06363	5.04427	6.45607	6.16714	8.89486	2.2018	3.06403	2.19413	3.01143	2.33465	2.69066	2.6246	3.15297	0.862233	0.817299	0.356012	0.528372	0	Protein of unknown function; predicted by computational methods to be involved in fructose-1,6-bisphosphatase (Fbp1p) degradation; interacts with components of the GID complex; YDL176W is not an essential gene
YCL063W	17.3748	29.812	17.479	36.2408	13.3679	4.80263	20.3286	36.7563	4.11892	4.89782	4.12755	5.17954	3.7407	2.26382	4.34544	5.19992	0.778902	1.05199	-1.47688	0.854481	VAC17	Phosphoprotein involved in vacuole inheritance; degraded in late M phase of the cell cycle; acts as a vacuole-specific receptor for myosin Myo2p
YPR140W	14.4676	22.896	13.0826	19.008	12.4981	11.9971	16.7225	32.8523	3.85475	4.51703	3.70958	4.24853	3.64364	3.58462	4.06372	5.03792	0.662275	0.538955	-0.059026	0.974203	TAZ1	Lyso-phosphatidylcholine acyltransferase; required for normal phospholipid content of mitochondrial membranes; major determinant of the final acyl chain composition of the mitochondrial-specific phospholipid cardiolipin; mutations in human ortholog tafazzin (TAZ) cause Barth syndrome, a rare X-linked disease characterized by skeletal and cardiomyopathy and bouts of cyclic neutropenia; a specific …
YMR123W	147.182	230.811	152.53	248.276	148.806	133.214	173.835	260.024	7.20146	7.85057	7.25295	7.9558	7.21729	7.0576	7.44158	8.0225	0.649108	0.70285	-0.159688	0.580927	PKR1	V-ATPase assembly factor; functions with other V-ATPase assembly factors in the ER to efficiently assemble the V-ATPase membrane sector (V0); protein abundance increases in response to DNA replication stress
YDR444W	4.37645	6.71075	3.62771	8.46401	6.93128	6.65342	5.35042	7.68334	2.12976	2.74647	1.85906	3.08134	2.79312	2.7341	2.41965	2.94173	0.616713	1.22228	-0.059026	0.522081	0	Putative hydrolase acting on ester bonds
YEL030W	0.648426	0.982585	0.515991	2.38041	0	0.78863	1.21072	2.15053	-0.624985	-0.0253462	-0.954583	1.25121	#NUM!	-0.34258	0.275862	1.10469	0.599639	2.20579		0.828829	ECM10	Heat shock protein of the Hsp70 family; localized in mitochondrial nucleoids, plays a role in protein translocation, interacts with Mge1p in an ATP-dependent manner; overexpression induces extensive mitochondrial DNA aggregations; ECM10 has a paralog, SSC1, that arose from the whole genome duplication
YPL162C	16.8258	25.0001	13.6936	32.7238	23.9834	5.58107	20.482	30.534	4.07261	4.64386	3.77543	5.03227	4.58396	2.48054	4.35628	4.93234	0.571257	1.25684	-2.10342	0.576061	0	Putative protein of unknown function; green fluorescent protein (GFP)-fusion protein localizes to the membrane of vacuole with cell cycle-correlated morphology
YBR259W	4.2487	6.04404	1.56972	2.76601	2.59545	1.47639	3.14083	7.25438	2.08702	2.59551	0.650509	1.46781	1.37599	0.562073	1.65114	2.85885	0.508491	0.817299	-0.813913	1.20771	0	Protein of unknown function; YBR259W is not an essential gene; forms cytoplasmic foci upon DNA replication stress
YMR213W	6.65307	9.42282	5.77297	9.22838	5.5487	1.72162	10.1569	15.4571	2.73402	3.23616	2.52931	3.20608	2.47215	0.783766	3.34439	3.9502	0.502138	0.676762	-1.68838	0.605813	CEF1	Essential splicing factor; associated with Prp19p and the spliceosome, contains an N-terminal c-Myb DNA binding motif necessary for cell viability but not for Prp19p association, evolutionarily conserved and homologous to S. pombe Cdc5p
YER065C	0.899648	6.24832	1.04402	1.99299	1.60294	0	1.71978	0.656793	-0.152567	2.64347	0.0621555	0.994932	0.680717	#NUM!	0.782227	-0.60649	2.79604	0.932776		-1.38872	ICL1	Isocitrate lyase; catalyzes the formation of succinate and glyoxylate from isocitrate, a key reaction of the glyoxylate cycle; expression of ICL1 is induced by growth on ethanol and repressed by growth on glucose
YGL258W	4.10741	22.9699	19.5202	28.0195	4.87888	0	12.0516	8.28194	2.03823	4.52167	4.2869	4.80836	2.28655	#NUM!	3.59115	3.04997	2.48345	0.521462		-0.541184	VEL1	Protein of unknown function; highly induced in zinc-depleted conditions and has increased expression in NAP1 deletion mutants; VEL1 has a paralog, YOR387C, that arose from a single-locus duplication
YER060W-A	0.371739	1.81064	0.739536	1.0588	0	0	0.347048	0.407085	-1.42764	0.856498	-0.435308	0.0824306	#NUM!	#NUM!	-1.52679	-1.2966	2.28414	0.517739		0.230192	FCY22	Putative purine-cytosine permease; very similar to Fcy2p but cannot substitute for its function
YDL085W	0.612971	1.99041	0.304861	0.484969	0	1.86377	1.38977	1.05483	-0.706109	0.993066	-1.71378	-1.04404	#NUM!	0.898225	0.474847	0.0770075	1.69917	0.669742		-0.397839	NDE2	Mitochondrial external NADH dehydrogenase; catalyzes the oxidation of cytosolic NADH; Nde1p and Nde2p are involved in providing the cytosolic NADH to the mitochondrial respiratory chain; NDE2 has a paralog, NDE1, that arose from the whole genome duplication
YGL136C	5.48082	17.2321	3.63451	7.76405	6.51026	1.58712	10.7905	11.7589	2.45439	4.10702	1.86176	2.95681	2.70272	0.666409	3.43169	3.55569	1.65263	1.09505	-2.03631	0.123993	MRM2	Mitochondrial 2' O-ribose methyltransferase; required for methylation of U(2791) in 21S rRNA; MRM2 deletion confers thermosensitive respiration and loss of mitochondrial DNA; has similarity to Spb1p and Trm7p, and to E. coli FtsJ/RrmJ
YDR249C	1.79126	5.45295	4.00896	7.51116	2.39366	0	4.12098	3.85309	0.840972	2.44704	2.00323	2.90904	1.25922	#NUM!	2.04299	1.94602	1.60607	0.905809		-0.0969727	0	Putative protein of unknown function
YPR015C	1.35251	4.02581	1.34534	2.78219	0	0	1.71363	0.105793	0.435636	2.00928	0.427967	1.47622	#NUM!	#NUM!	0.777057	-3.24068	1.57364	1.04825		-4.01774	0	Putative zinc finger transcription factor; binds DNA in sequence-specific manner; overexpression causes a cell cycle delay or arrest
YDR042C	2.92311	8.58779	0.830745	2.37877	0	0	0.779702	0.26131	1.5475	3.10229	-0.267522	1.25022	#NUM!	#NUM!	-0.359005	-1.93617	1.55478	1.51774		-1.57716	0	Putative protein of unknown function; expression is increased in ssu72-ts69 mutant
YLL060C	2.86755	7.95345	0.713086	1.13437	6.38652	4.35947	3.44197	0.33645	1.51982	2.99158	-0.487852	0.18189	2.67503	2.12415	1.78324	-1.57154	1.47176	0.669742	-0.550879	-3.35477	GTT2	Glutathione S-transferase capable of homodimerization; functional overlap with Gtt2p, Grx1p, and Grx2p; protein abundance increases in response to DNA replication stress
YJR061W	2.94767	8.07296	1.5993	2.88336	2.22811	0.543185	3.02589	2.04017	1.55958	3.0131	0.677437	1.52775	1.15582	-0.880485	1.59736	1.02869	1.45352	0.850314	-2.03631	-0.568668	0	Putative protein of unknown function; non-essential gene; transcription repressed by Rm101p; YJR061W has a paralog, MNN4, that arose from the whole genome duplication
YBR107C	5.79508	15.3123	3.72988	6.04132	2.42948	2.07297	7.81975	2.2398	2.53483	3.93662	1.89913	2.59486	1.28065	1.0517	2.96712	1.16337	1.40179	0.695737	-0.228951	-1.80376	IML3	Outer kinetochore protein and component of the Ctf19 complex; involved in the establishment of pericentromeric cohesion during mitosis; prevents non-disjunction of sister chromatids during meiosis II; forms a stable complex with Chl4p; required for localization of Sgo1p to pericentric sites during meiosis I; orthologous to human centromere constitutive-associated network (CCAN) subunit CENP-L and…
YGL204C	27.2878	72.0497	25.4981	61.7591	38.3065	30.171	34.6289	35.1862	4.77019	6.17092	4.67232	5.94858	5.25952	4.91509	5.11391	5.13694	1.40073	1.27626	-0.344428	0.0230341	0	Protein of unknown function; mRNA identified as translated by ribosome profiling data
YNL317W	12.2133	31.785	12.8632	19.4394	15.3606	12.0143	18.8757	19.8932	3.61038	4.99028	3.68517	4.28091	3.94116	3.58668	4.23846	4.31421	1.3799	0.595741	-0.354482	0.0757458	PFS2	Integral subunit of the pre-mRNA CPF complex; the cleavage and polyadenylation factor (CPF) complex plays an essential role in mRNA 3'-end formation by bridging different processing factors and thereby promoting the assembly of the processing complex
YFL030W	1.08464	2.81759	1.51045	3.02066	2.31905	2.63833	2.54597	1.01809	0.117217	1.49446	0.594974	1.59486	1.21354	1.39962	1.34821	0.0258642	1.37725	0.999891	0.186087	-1.32235	AGX1	Alanine:glyoxylate aminotransferase (AGT); catalyzes the synthesis of glycine from glyoxylate, which is one of three pathways for glycine biosynthesis in yeast; similar to mammalian and plant alanine:glyoxylate aminotransferases; human homolog AGXT complements yeast null mutant
YNL098C	143.173	361.591	94.9423	181.24	42.516	0	190.947	220.247	7.16161	8.49822	6.56898	7.50176	5.40993	#NUM!	7.57703	7.78298	1.3366	0.932776		0.205944	RAS2	GTP-binding protein; regulates nitrogen starvation response, sporulation, and filamentous growth; farnesylation and palmitoylation required for activity and localization to plasma membrane; homolog of mammalian Ras proto-oncogenes; RAS2 has a paralog, RAS1, that arose from the whole genome duplication
YKR070W	53.1474	128.278	42.4813	64.5752	60.0297	83.6844	52.7185	52.4104	5.73193	7.00312	5.40876	6.01291	5.9076	6.38689	5.72024	5.71178	1.2712	0.604154	0.479283	-0.00845629	0	Putative protein of unknown function; the authentic, non-tagged protein is detected in highly purified mitochondria in high-throughput studies
YBR085W	9.52152	22.6731	6.22382	9.98688	11.633	4.96297	8.63514	8.9373	3.25119	4.50291	2.6378	3.32003	3.54016	2.3112	3.11022	3.15984	1.25172	0.682233	-1.22895	0.0496198	AAC3	Mitochondrial inner membrane ADP/ATP translocator; exchanges cytosolic ADP for mitochondrially synthesized ATP; expressed under anaerobic conditions; similar to Aac1p; has roles in maintenance of viability and in respiration; AAC3 has a paralog, PET9, that arose from the whole genome duplication
YBR176W	28.1068	66.6394	20.7686	29.4805	23.8471	21.1616	25.4189	22.6133	4.81285	6.0583	4.37633	4.88169	4.57574	4.40337	4.66783	4.4991	1.24546	0.505355	-0.172367	-0.168726	ECM31	Ketopantoate hydroxymethyltransferase; required for pantothenic acid biosynthesis, converts 2-oxoisovalerate into 2-dehydropantoate
YDR514C	12.9685	29.7583	13.4158	19.2622	13.5558	6.30904	18.7258	21.0995	3.69694	4.89522	3.74586	4.2677	3.76084	2.65742	4.22695	4.39914	1.19828	0.521843	-1.10342	0.172186	0	Protein of unknown function that localizes to mitochondria; overexpression affects endocytic protein trafficking; YDR514C has a paralog, GFD2, that arose from the whole genome duplication
YLR271W	6.40096	14.3515	5.45745	10.8038	10.8617	7.41427	12.2769	13.447	2.67829	3.84313	2.44823	3.43347	3.44118	2.89031	3.61787	3.74921	1.16484	0.985244	-0.550879	0.131339	0	Putative protein of unknown function; green fluorescent protein (GFP)-fusion protein localizes to the cytoplasm and the nucleus and is induced in response to the DNA-damaging agent MMS
YBR148W	1.50852	3.33982	0.818468	1.21521	3.42083	0	1.86558	0.986884	0.593137	1.73977	-0.289002	0.281204	1.77434	#NUM!	0.899623	-0.0190482	1.14663	0.570206		-0.918671	YSW1	Protein required for normal prospore membrane formation; interacts with Gip1p, which is the meiosis-specific regulatory subunit of the Glc7p protein phosphatase; expressed specifically in spores and localizes to the prospore membrane; YSW1 has a paralog, SPO21, that arose from the whole genome duplication
YOL015W	0.570084	1.2341	0.141765	0.811867	0.50787	0	0.53222	0.312145	-0.810753	0.303459	-2.81842	-0.300684	-0.977469	#NUM!	-0.909906	-1.67971	1.11421	2.51774		-0.769808	IRC10	Putative protein of unknown function; null mutant displays increased levels of spontaneous Rad52p foci
YER137C	9.0289	19.5455	6.73577	13.9297	6.03267	0	13.5469	9.35771	3.17455	4.28876	2.75184	3.8001	2.5928	#NUM!	3.7599	3.22616	1.11421	1.04825		-0.533741	0	Putative protein of unknown function
YBR153W	8.5571	18.3389	11.9164	18.1983	13.4169	10.4073	19.3556	15.5286	3.09712	4.19683	3.57488	4.18573	3.74598	3.37953	4.27468	3.95686	1.09971	0.610848	-0.366455	-0.317819	RIB7	Diaminohydroxyphoshoribosylaminopyrimidine deaminase; catalyzes the second step of the riboflavin biosynthesis pathway
YLR227C	1.35525	2.84212	0.337016	0.857795	2.4147	0	2.21416	0.477036	0.43856	1.50697	-1.56911	-0.221296	1.27184	#NUM!	1.14676	-1.06783	1.06841	1.34781		-2.21459	ADY4	Structural component of the meiotic outer plaque; outer plaque is a membrane-organizing center that assembles on the cytoplasmic face of the spindle pole body during meiosis II and triggers the formation of the prospore membrane
YBR161W	20.213	41.9532	17.4545	25.5873	16.6219	16.2089	24.3509	31.3433	4.33721	5.39071	4.12553	4.67735	4.05502	4.01871	4.6059	4.97008	1.0535	0.551828	-0.0363059	0.364181	CSH1	Mannosylinositol phosphorylceramide (MIPC) synthase catalytic subunit; forms a complex with regulatory subunit Csg2p; function in sphingolipid biosynthesis is overlapping with that of Sur1p; CSH1 has a paralog, SUR1, that arose from the whole genome duplication
YML050W	6.98216	14.2427	6.4109	10.1984	3.82781	1.63305	9.38365	5.54548	2.80367	3.83215	2.68053	3.35027	1.93652	0.707567	3.23015	2.47131	1.02848	0.669742	-1.22895	-0.758837	AIM32	Putative protein of unknown function; null mutant is viable and displays elevated frequency of mitochondrial genome loss
YNL009W	4.37472	8.71693	4.35152	6.16719	5.6688	3.6277	3.92503	2.67531	2.12919	3.12382	2.12152	2.62461	2.50304	1.85905	1.9727	1.41971	0.994631	0.503092	-0.643988	-0.552997	IDP3	Peroxisomal NADP-dependent isocitrate dehydrogenase; catalyzes oxidation of isocitrate to alpha-ketoglutarate with the formation of NADP(H+), required for growth on unsaturated fatty acids; IDP3 has a paralog, IDP2, that arose from the whole genome duplication
YMR045C	26.8449	53.2701	2.22521	14.1594	15.9435	13.6039	8.95066	9.79911	4.74657	5.73525	1.15394	3.82368	3.9949	3.76594	3.16199	3.29265	0.988681	2.66974	-0.228951	0.130656	#N/A	#N/A
YMR253C	11.4988	22.4903	13.0431	18.5143	10.0642	9.81406	15.6048	11.2982	3.52341	4.49123	3.70521	4.21057	3.33116	3.29485	3.96392	3.49802	0.967823	0.505355	-0.0363059	-0.465901	0	Putative protein of unknown function; green fluorescent protein (GFP)-fusion protein localizes to the cytoplasm in a punctate pattern; YMR253C is not an essential gene
YGR030C	27.4867	53.4949	26.2894	40.8172	43.3232	32.1442	36.7997	42.6695	4.78066	5.74133	4.71641	5.3511	5.43707	5.00648	5.20162	5.41513	0.960667	0.634695	-0.430585	0.213513	POP6	Subunit of both RNase MRP and nuclear RNase P; forms a soluble heterodimer with Pop7p that binds P3 domain of RNase MRP and RNase P RNAs; RNase MRP cleaves pre-rRNA, while nuclear RNase P cleaves tRNA precursors to generate mature 5' ends and facilitates turnover of nuclear RNAs; relocalizes to the cytosol in response to hypoxia
YDR254W	4.92351	9.474	6.1671	8.77179	5.84827	3.32671	8.36611	9.58516	2.29969	3.24397	2.62459	3.13287	2.54801	1.7341	3.06456	3.2608	0.944287	0.508278	-0.813913	0.196245	CHL4	Outer kinetochore protein required for chromosome stability; involved in new kinetochore assembly and sister chromatid cohesion; forms a stable complex with Iml3p; peripheral component of the Ctf19 kinetochore complex that interacts with Ctf19p, Ctf3p, and Mif2p; required for the spindle assembly checkpoint; orthologous to human centromere constitutive-associated network (CCAN) subunit CENP-N and…
YDR365W-B	17.8966	33.8992	44.5042	84.9561	0	0	14.3211	0	4.16161	5.08318	5.47587	6.40865	#NUM!	#NUM!	3.84007	#NUM!	0.921567	0.932776			#N/A	#N/A
YER118C	46.4238	87.8115	47.7622	68.2735	47.845	47.0513	54.1451	47.349	5.53679	6.45634	5.5778	6.09325	5.5803	5.55616	5.75876	5.56526	0.919545	0.515458	-0.0241312	-0.193497	SHO1	Transmembrane osmosensor for filamentous growth and HOG pathways; involved in activation of the Cdc42p- and MAP kinase-dependent filamentous growth pathway and the high-osmolarity glycerol (HOG) response pathway; phosphorylated by Hog1p; interacts with Pbs2p, Msb2p, Hkr1p, and Ste11p
YNL293W	8.31215	15.6375	6.69321	12.0254	12.2242	3.20934	10.945	13.7466	3.05522	3.96694	2.7427	3.58801	3.61167	1.68228	3.45221	3.781	0.911719	0.845313	-1.92939	0.3288	MSB3	Rab GTPase-activating protein; regulates endocytosis via inactivation of Vps21p at endosomes and vacuole fusion via inactivation of Ypt7p at vacuoles; also acts on Ypt52p and Sec4p; localizes to plasma membrane, sites of polarized growth; relocalizes from bud neck to cytoplasm upon DNA replication stress; similar to TBC-domain Tre2 oncogene; MSB3 has a paralog, MSB4, that arose from the whole gen…
YER154W	35.3183	66.2243	33.4778	58.9104	26.6518	17.6873	36.1866	47.0617	5.14234	6.04929	5.06513	5.88045	4.73616	4.14464	5.17738	5.55648	0.906945	0.815319	-0.591521	0.379099	OXA1	Mitochondrial inner membrane insertase; mediates the insertion of both mitochondrial- and nuclear-encoded proteins from the matrix into the inner membrane; also has a role in insertion of carrier proteins into the inner membrane; acts as a voltage-gated ion channel, activated by substrate peptides; interacts with mitochondrial ribosomes; conserved from bacteria to animals
YKL078W	7.61314	14.1439	8.25094	13.6649	9.31302	8.98287	12.154	10.4168	2.92849	3.82211	3.04456	3.7724	3.21925	3.16718	3.60335	3.38084	0.893613	0.727845	-0.0520732	-0.22251	DHR2	Predominantly nucleolar DEAH-box ATP-dependent RNA helicase; required for 18S rRNA synthesis
YNL143C	4.63985	8.60931	2.63729	5.87351	4.724	0	9.54737	6.01427	2.21408	3.1059	1.39905	2.55422	2.24001	#NUM!	3.2551	2.58839	0.89182	1.15517		-0.666714	0	Protein of unknown function; expressed at both mRNA and protein levels
YPL020C	14.3903	26.4206	12.9762	25.537	15.8151	7.36055	17.2191	23.8587	3.84702	4.72359	3.6978	4.67452	3.98323	2.87981	4.10594	4.57644	0.876571	0.97672	-1.10342	0.470506	ULP1	Protease that specifically cleaves Smt3p protein conjugates; required for cell cycle progression; associates with nucleoporins and may interact with septin rings during telophase; sequestered to the nucleolus under stress conditions
YJL203W	15.5104	28.4107	15.7248	30.3954	13.8177	3.6277	28.483	22.7713	3.95516	4.82836	3.97497	4.92578	3.78844	1.85905	4.83203	4.50914	0.873204	0.95081	-1.92939	-0.322886	PRP21	Subunit of the SF3a splicing factor complex; required for spliceosome assembly
YDR305C	23.0923	42.2828	22.9699	35.5659	35.6586	28.0854	28.8474	40.4608	4.52934	5.402	4.52167	5.15242	5.15618	4.81175	4.85037	5.33845	0.872657	0.630748	-0.344428	0.488083	HNT2	Dinucleoside triphosphate hydrolase; has similarity to the tumor suppressor FHIT and belongs to the histidine triad (HIT) superfamily of nucleotide-binding proteins
YGL129C	28.9527	52.6316	23.9993	40.7622	31.0839	21.4437	31.9802	28.6279	4.85562	5.71786	4.58492	5.34916	4.9581	4.42248	4.99911	4.83935	0.862233	0.764238	-0.535612	-0.159754	RSM23	Mitochondrial ribosomal protein of the small subunit; has similarity to mammalian apoptosis mediator proteins; null mutation prevents induction of apoptosis by overproduction of metacaspase Mca1p
YAL010C	8.1315	14.7607	5.56077	13.1886	4.8294	6.18107	11.0256	9.96475	3.02352	3.88369	2.47528	3.72122	2.27184	2.62786	3.46279	3.31683	0.860167	1.24593	0.356012	-0.145956	MDM10	Subunit of both the ERMES and the SAM complex; component of ERMES complex which acts as a molecular tether between the mitochondria and the ER, necessary for efficient phospholipid exchange between organelles and for mitophagy; SAM/TOB complex component that functions in the assembly of outer membrane beta-barrel proteins; involved in mitochondrial inheritance and morphology; ERMES complex is oft…
YJR094C	6.2638	11.2997	4.38449	8.36975	6.6136	2.82154	4.51732	4.57292	2.64704	3.49822	2.13241	3.06518	2.72544	1.49648	2.17547	2.19312	0.851178	0.932776	-1.22895	0.0176474	IME1	Master regulator of meiosis that is active only during meiotic events; activates transcription of early meiotic genes through interaction with Ume6p; degraded by the 26S proteasome following phosphorylation by Ime2p; transcription is negatively regulated in cis by the IRT1 long noncoding antisense RNA
YEL039C	6.81259	12.2897	8.28235	15.3315	10.7896	4.60312	12.9221	12.7892	2.7682	3.61938	3.05004	3.93842	3.43156	2.20261	3.69177	3.67685	0.851178	0.888382	-1.22895	-0.0149205	CYC7	Cytochrome c isoform 2, expressed under hypoxic conditions; also known as iso-2-cytochrome c; electron carrier of the mitochondrial intermembrane space that transfers electrons from ubiquinone-cytochrome c oxidoreductase to cytochrome c oxidase during cellular respiration; protein abundance increases in response to DNA replication stress; CYC7 has a paralog, CYC1, that arose from the whole genome…
YOR387C	1.36914	2.46989	0.453959	1.15544	1.62629	0	1.33907	0.142792	0.453266	1.30444	-1.13937	0.208448	0.701588	#NUM!	0.421228	-2.80801	0.851178	1.34781		-3.22924	0	Putative protein of unknown function; regulated by the metal-responsive Aft1p transcription factor; highly inducible in zinc-depleted conditions; localizes to the soluble fraction; YOR387C has a paralog, VEL1, that arose from a single-locus duplication
YOL042W	13.5744	24.2804	10.5273	15.7274	11.4781	11.1929	18.5337	19.3643	3.76282	4.60172	3.39607	3.97521	3.52082	3.48451	4.21208	4.27532	0.838899	0.579139	-0.0363059	0.0632496	NGL1	Putative endonuclease; has a domain similar to a magnesium-dependent endonuclease motif in mRNA deadenylase Ccr4p; the authentic, non-tagged protein is detected in highly purified mitochondria in high-throughput studies
YKR079C	10.6639	18.8239	11.4004	19.9335	9.94407	11.5151	14.0096	15.716	3.41466	4.23449	3.51102	4.31712	3.31384	3.52546	3.80835	3.97416	0.819828	0.806105	0.211622	0.165813	TRZ1	tRNA 3'-end processing endonuclease tRNase Z; also localized to mitochondria and interacts genetically with Rex2 exonuclease; homolog of the human candidate prostate cancer susceptibility gene ELAC2
YOR295W	8.42499	14.8681	6.19415	9.50581	7.83189	4.45507	19.4437	14.097	3.07468	3.89414	2.63091	3.24881	2.96936	2.15545	4.28123	3.81731	0.819469	0.617903	-0.813913	-0.463918	UAF30	Subunit of UAF (upstream activation factor) complex; UAF is an RNA polymerase I specific transcription stimulatory factor composed of Uaf30p, Rrn5p, Rrn9p, Rrn10p, histones H3 and H4; targeting factor for the UAF that facilitates activation of many rDNA genes; deletion decreases cellular growth rate; UAF30 has a paralog, TRI1, that arose from the whole genome duplication
YNR040W	15.3333	27.0134	14.9275	26.2243	17.4382	17.8551	19.7536	22.9667	3.93859	4.7556	3.8999	4.71283	4.12418	4.15826	4.30404	4.52147	0.817011	0.812937	0.0340834	0.217425	0	Putative protein of unknown function; the authentic, non-tagged protein is detected in highly purified mitochondria in high-throughput studies
YPL074W	9.41508	16.485	8.92445	16.195	7.4995	6.73578	13.384	16.6351	3.23497	4.04308	3.15776	4.01748	2.9068	2.75184	3.74244	4.05616	0.808109	0.859713	-0.15495	0.313715	YTA6	Putative ATPase of the CDC48/PAS1/SEC18 (AAA) family; localized to the cortex of mother cells but not to daughter cells; relocalizes from cytoplasm to plasma membrane foci upon DNA replication stress
YDR058C	6.66089	11.6463	5.60626	11.5128	4.5646	1.55791	9.97691	9.37829	2.73572	3.5418	2.48704	3.52517	2.19049	0.639609	3.31859	3.22932	0.80609	1.03813	-1.55088	-0.0892678	TGL2	Triacylglycerol lipase that is localized to the mitochondria; has lipolytic activity towards triacylglycerols and diacylglycerols when expressed in E. coli
YFL046W	40.75	70.7461	27.6915	40.0931	54.6341	17.1746	45.7382	54.9129	5.34873	6.14458	4.79137	5.32528	5.77173	4.10221	5.51533	5.77907	0.795851	0.53391	-1.66952	0.263745	FMP32	Putative assembly factor for cytochrome c oxidase; the authentic, non-tagged protein is detected in highly purified mitochondria in high-throughput studies; has similarity to human MCUR1/CCDC90A
YIL077C	14.0935	24.1532	14.2784	20.4839	19.5308	4.76135	17.961	19.8432	3.81696	4.59414	3.83577	4.35642	4.28768	2.25137	4.1668	4.31057	0.777177	0.52065	-2.03631	0.143777	0	Putative protein of unknown function; the authentic, non-tagged protein is detected in highly purified mitochondria in high-throughput studies; deletion confers sensitivity to 4-(N-(S-glutathionylacetyl)amino) phenylarsenoxide (GSAO)
YDR501W	7.69449	13.0999	3.9863	11.2623	8.56848	2.92444	7.14068	8.17533	2.94383	3.71148	1.99505	3.49342	3.09904	1.54816	2.83606	3.03128	0.767654	1.49837	-1.55088	0.195216	PLM2	Putative transcription factor, contains Forkhead Associated domain; found associated with chromatin; target of SBF transcription factor; induced in response to DNA damaging agents and deletion of telomerase; PLM2 has a paralog, TOS4, that arose from the whole genome duplication
YNL087W	36.654	62.2348	37.588	54.0283	38.9068	38.3711	38.1057	43.5664	5.1959	5.95965	5.2322	5.75564	5.28195	5.26195	5.25194	5.44514	0.76375	0.523442	-0.0200041	0.193207	TCB2	ER protein involved in ER-plasma membrane tethering; one of 6 proteins (Ist2p, Scs2p, Scs22p, Tcb1p, Tcb2p, Tcb3p) that connect ER to plasma membrane (PM) and regulate PM phosphatidylinositol-4-phosphate (PI4P) levels by controlling access of Sac1p phosphatase to its substrate PI4P in the PM; contains 3 calcium and lipid binding domains; mRNA is targeted to bud; TCB2 has a paralog, TCB1, that aro…
YBR295W	1.64837	2.78776	0.751496	2.304	1.22373	0	1.33737	1.67616	0.721039	1.47911	-0.412162	1.20414	0.291289	#NUM!	0.419393	0.745163	0.758068	1.6163		0.32577	PCA1	Cadmium transporting P-type ATPase; may also have a role in copper and iron homeostasis; stabilized by Cd binding, which prevents ubiquitination; S288C and other lab strains contain a G970R mutation which eliminates Cd transport function
YKL126W	57.9708	97.9753	51.5551	80.8471	50.3314	67.966	70.6974	73.282	5.85726	6.61435	5.68804	6.33712	5.65339	6.08674	6.14358	6.19539	0.75709	0.649082	0.433354	0.051802	YPK1	S/T protein kinase; phosphorylates, downregulates flippase activator Fpk1p; inactivates Orm1p and Orm2p by phosphorylation in response to compromised sphingolipid synthesis; involved in the TORC-dependent phosphorylation of ribosomal proteins Rps6a/b (S6); mutations affect receptor-mediated endocytosis and sphingolipid-mediated and cell integrity signaling pathways; human homolog SGK1 can complem…
YOR173W	12.5394	21.127	6.1188	10.4825	11.8033	7.19374	18.1752	16.0635	3.6484	4.40101	2.61325	3.38991	3.56112	2.84674	4.1839	4.00572	0.752614	0.776657	-0.714378	-0.178182	DCS2	m(7)GpppX pyrophosphatase regulator; non-essential, stress induced regulatory protein; modulates m7G-oligoribonucleotide metabolism; inhibits Dcs1p; regulated by Msn2p, Msn4p, and the Ras-cAMP-cAPK signaling pathway; mutant has increased aneuploidy tolerance; DCS2 has a paralog, DCS1, that arose from the whole genome duplication
YER115C	5.68443	9.46574	4.7844	8.30287	3.11635	0	8.86423	5.19883	2.50701	3.24271	2.25834	3.05361	1.63986	#NUM!	3.14799	2.37819	0.735701	0.795273		-0.769808	SPR6	Protein of unknown function; expressed during sporulation; not required for sporulation, but gene exhibits genetic interactions with other genes required for sporulation
YBR104W	41.3779	68.8287	30.8057	56.0751	42.516	32.4177	39.8146	42.6514	5.37079	6.10494	4.94513	5.80929	5.40993	5.01871	5.31522	5.41452	0.734151	0.86416	-0.391222	0.099298	YMC2	Putative mitochondrial inner membrane transporter; proposed role in oleate metabolism and glutamate biosynthesis; member of the mitochondrial carrier (MCF) family; YMC2 has a paralog, YMC1, that arose from the whole genome duplication
YPL253C	11.4885	18.7921	10.1436	14.3797	11.0397	6.27979	11.6723	13.4088	3.52212	4.23206	3.34249	3.84596	3.46463	2.65072	3.54502	3.74511	0.709941	0.503465	-0.813913	0.20009	VIK1	Protein that forms a kinesin-14 heterodimeric motor with Kar3p; localizes Kar3p at mitotic spindle poles; has a structure similar to a kinesin motor domain but lacks an ATP-binding site and is catalytically inactive; binds microtubules; required for sister chromatid cohesion; VIK1 has a paralog, CIK1, that arose from the whole genome duplication
YMR172W	6.0402	9.86958	5.77709	8.45491	8.27849	0.706367	7.18819	5.52421	2.5946	3.30299	2.53034	3.07979	3.04937	-0.501511	2.84563	2.46577	0.708393	0.549448	-3.55088	-0.379861	HOT1	Transcription factor for glycerol biosynthetic genes; required for the transient induction of glycerol biosynthetic genes GPD1 and GPP2 in response to high osmolarity; targets Hog1p to osmostress responsive promoters; has similarity to Msn1p and Gcr1p
YNR002C	2.96161	4.80839	2.65131	5.06122	1.05536	0	4.50284	5.0038	1.56638	2.26555	1.40671	2.33948	0.0777369	#NUM!	2.17083	2.32302	0.699175	0.932776		0.15219	ATO2	Putative transmembrane protein involved in export of ammonia; ammonia is a starvation signal that promotes cell death in aging colonies; phosphorylated in mitochondria; member of the TC 9.B.33 YaaH family; homolog of Y. lipolytica Gpr1p; ATO2 has a paralog, ADY2, that arose from the whole genome duplication
YDR125C	2.21238	3.59197	3.11759	5.13446	2.62792	3.36343	3.14733	4.09558	1.1456	1.84477	1.64043	2.36021	1.39392	1.74993	1.65413	2.03407	0.699175	0.719783	0.356012	0.379939	ECM18	Protein of unknown function; ECM18 has a paralog, ICT1, that arose from the whole genome duplication
YLL012W	6.4132	10.4123	8.26396	12.4543	5.19392	5.31809	10.3416	9.94162	2.68104	3.38022	3.04683	3.63857	2.37683	2.41091	3.37039	3.31348	0.699175	0.591739	0.0340834	-0.0569061	YEH1	Steryl ester hydrolase; one of three gene products (Yeh1p, Yeh2p, Tgl1p) responsible for steryl ester hydrolase activity and involved in sterol homeostasis; localized to lipid particle membranes; YEH1 has a paralog, YEH2, that arose from the whole genome duplication
YPL236C	6.8833	11.1756	8.44439	14.232	12.2642	5.58107	11.9954	13.2808	2.7831	3.48227	3.07799	3.83106	3.61638	2.48054	3.58441	3.73128	0.699175	0.75307	-1.13584	0.146864	ENV7	Vacuolar membrane protein kinase; negatively regulates membrane fusion; associates with vacuolar membrane through palmitoylation of one or more cysteines in consensus sequence; vacuolar membrane association is essential to its kinase activity; mutant shows defect in CPY processing; ortholog of human serine/threonine kinase 16 (STK16)
YDR164C	15.8037	25.6585	16.2936	24.1674	13.9762	15.4327	19.1079	16.8552	3.98219	4.68136	4.02624	4.59499	3.80491	3.94792	4.2561	4.07512	0.699175	0.568754	0.143018	-0.180979	SEC1	Sm-like protein involved in docking and fusion of exocytic vesicles; binds to assembled SNARE complexes at the membrane and stimulates membrane fusion; localization to sites of secretion (bud neck and bud tip) is dependent on SNARE function; interacts directly with essential exocyst subunit Sec6p
YDR242W	1.36914	2.2229	0.907918	1.34802	0.542098	0	1.37964	0.999545	0.453266	1.15244	-0.139366	0.43084	-0.883374	#NUM!	0.464297	-0.000656633	0.699175	0.570206		-0.464953	AMD2	Putative amidase
YIL031W	5.68427	9.18078	4.50564	6.4086	5.06394	2.16042	4.88029	4.33509	2.50698	3.19862	2.17173	2.68001	2.34026	1.11131	2.28697	2.11606	0.691641	0.508278	-1.22895	-0.170906	ULP2	Peptidase that deconjugates Smt3/SUMO-1 peptides from proteins; plays a role in chromosome cohesion at centromeric regions and recovery from checkpoint arrest induced by DNA damage or DNA replication defects; potential Cdc28p substrate; human homolog PML implicated in promyelocytic leukemia can partially complement yeast null mutant
YFL027C	11.2589	18.0068	5.18171	7.9771	6.58698	6.13132	10.2645	14.0382	3.49299	4.17047	2.37343	2.99586	2.71962	2.6162	3.3596	3.81128	0.67748	0.622436	-0.10342	0.451684	GYP8	GTPase-activating protein for yeast Rab family members; Ypt1p is the preferred in vitro substrate but also acts on Sec4p, Ypt31p and Ypt32p; involved in the regulation of ER to Golgi vesicle transport
YJL016W	10.4211	16.5165	7.99648	12.1553	11.1406	9.95839	13.9779	14.1601	3.38143	4.04584	2.99936	3.60352	3.47775	3.31591	3.80507	3.82376	0.664409	0.604154	-0.161837	0.0186879	0	Putative protein of unknown function; GFP-fusion protein localizes to the cytoplasm; conserved in closely related Saccharomyces species
YBL039W-B	16.9866	26.8129	9.8563	17.0232	20.1771	8.6081	27.9409	31.8886	4.08632	4.74486	3.30105	4.08943	4.33465	3.10569	4.80431	4.99497	0.658533	0.788386	-1.22895	0.190664	0	Putative protein of unknown function
YPL011C	17.7445	27.7852	12.0023	24.1097	17.705	24.4587	18.4276	15.9895	4.1493	4.79624	3.58524	4.59154	4.14608	4.61228	4.2038	3.99905	0.646945	1.00631	0.466194	-0.204745	TAF3	TFIID subunit (47 kDa); involved in promoter binding and RNA polymerase II transcription initiation
YDR279W	20.0442	31.3809	19.2258	31.5659	18.707	15.9619	23.1683	28.7441	4.32511	4.97182	4.26497	4.9803	4.22551	3.99656	4.53408	4.84519	0.646707	0.715323	-0.228951	0.311112	RNH202	Ribonuclease H2 subunit; required for RNase H2 activity; role in ribonucleotide excision repair; related to human AGS2 that causes Aicardi-Goutieres syndrome
YDL205C	46.2282	72.2906	43.1886	67.8956	39.1355	51.2537	56.4765	61.0522	5.5307	6.17574	5.43258	6.08525	5.29041	5.67958	5.81958	5.93197	0.645033	0.652668	0.389178	0.112393	HEM3	Porphobilinogen deaminase; catalyzes the conversion of 4-porphobilinogen to hydroxymethylbilane, the third step in heme biosynthesis; localizes to the cytoplasm and nucleus; expression is regulated by Hap2p-Hap3p, but not by levels of heme; human homolog HMBS can complement yeast mutant and allow growth of haploid null after sporulation of a heterozygous diploid
YCR026C	23.0742	36.0007	19.705	28.5681	23.6646	19.1652	24.6791	25.9197	4.52821	5.16995	4.30049	4.83633	4.56466	4.26042	4.62522	4.69597	0.641746	0.535841	-0.304239	0.0707594	NPP1	Nucleotide pyrophosphatase/phosphodiesterase; mediates extracellular nucleotide phosphate hydrolysis along with Npp2p and Pho5p; activity and expression enhanced during conditions of phosphate starvation; involved in spore wall assembly; NPP1 has a paralog, NPP2, that arose from the whole genome duplication, and an npp1 npp2 double mutant exhibits reduced dityrosine fluorescence relative to the s…
YDL027C	14.5161	22.5994	11.0766	19.2567	8.5032	8.46463	13.1542	15.7408	3.85958	4.49822	3.46944	4.26729	3.08801	3.08145	3.71745	3.97644	0.638633	0.797847	-0.00655856	0.258989	MRX9	Protein that associates with mitochondrial ribosome; the authentic, non-tagged protein is detected in highly purified mitochondria in high-throughput studies; YDL027C is not an essential gene
YNR045W	6.66089	10.3523	4.92671	8.64811	7.91197	2.07721	6.74238	5.61094	2.73572	3.37188	2.30062	3.11239	2.98404	1.05465	2.75326	2.48824	0.636165	0.811761	-1.92939	-0.265016	PET494	Mitochondrial translational activator specific for the COX3 mRNA; acts together with Pet54p and Pet122p; located in the mitochondrial inner membrane
YGL070C	86.9402	134.856	73.5414	117.422	117.093	87.4216	146.628	143.506	6.44195	7.07527	6.20048	6.87556	6.87151	6.44992	7.19602	7.16497	0.633322	0.675075	-0.421596	-0.0310469	RPB9	RNA polymerase II subunit B12.6; contacts DNA; mutations affect transcription start site selection and fidelity of transcription
YJL082W	19.9939	30.7921	16.0239	24.876	20.7636	17.3693	22.2772	28.7762	4.32149	4.94449	4.00216	4.63669	4.37599	4.11847	4.4775	4.84681	0.623003	0.634527	-0.25752	0.369309	IML2	Protein required for clearance of inclusion bodies; localizes to the inclusion bodies formed under protein misfolding stress; the authentic, non-tagged protein is detected in highly purified mitochondria in high-throughput studies; protein abundance increases in response to DNA replication stress; IML2 has a paralog, YKR018C, that arose from the whole genome duplication
YCR024C	8.31778	12.7696	8.10483	13.8601	7.86373	9.29045	8.1502	10.4099	3.0562	3.67464	3.01878	3.79286	2.97521	3.21575	3.02683	3.37988	0.618443	0.774079	0.240534	0.353049	SLM5	Mitochondrial asparaginyl-tRNA synthetase
YPR139C	31.7366	48.6641	26.8608	38.2365	31.7453	20.3151	40.693	45.6421	4.98807	5.60479	4.74743	5.25688	4.98847	4.34448	5.34671	5.51229	0.616713	0.509452	-0.643988	0.165583	LOA1	Lysophosphatidic acid acyltransferase; involved in triacelglyceride homeostasis and lipid droplet formation; localized to lipid droplets and the ER; specificity for oleoyl-CoA
YGL121C	11.931	18.2948	5.93389	10.4884	11.81	4.03078	17.6803	17.2133	3.57665	4.19336	2.56898	3.39072	3.56194	2.01106	4.14407	4.10545	0.616713	0.821745	-1.55088	-0.0386247	GPG1	Proposed gamma subunit of the heterotrimeric G protein; interacts with the receptor Gpr1p; involved in regulation of pseudohyphal growth; requires Gpb1p or Gpb2p to interact with Gpa2p; overproduction causes prion curing
YLL027W	39.0861	59.301	44.5279	64.7026	52.3797	60.9453	60.0593	75.3617	5.28858	5.88998	5.47664	6.01575	5.71094	5.92944	5.90832	6.23576	0.601399	0.539112	0.218508	0.327443	ISA1	Protein required for maturation of mitochondrial [4Fe-4S] proteins; functions in a complex with Isa2p and possibly Iba57p; isa1 deletion causes loss of mitochondrial DNA and respiratory deficiency; depletion reduces growth on nonfermentable carbon sources; functional ortholog of bacterial A-type ISC proteins
YGR033C	63.9484	97.0169	41.7111	64.8052	64.7524	61.6253	50.7995	47.6699	5.99884	6.60016	5.38236	6.01804	6.01686	5.94545	5.66674	5.57501	0.601327	0.63568	-0.0714097	-0.0917361	TIM21	Nonessential component of the TIM23 complex; interacts with the Translocase of the Outer Mitochondrial membrane (TOM complex) and with respiratory enzymes; may regulate the Translocase of the Inner Mitochondrial membrane (TIM23 complex) activity
YLR389C	40.0102	60.4706	31.79	45.8614	32.1664	26.2099	39.5654	41.779	5.3223	5.91816	4.9905	5.51921	5.00748	4.71204	5.30617	5.38471	0.595864	0.52871	-0.295446	0.0785404	STE23	Metalloprotease; involved in N-terminal processing of pro-a-factor to mature form; expressed in both haploids and diploids; one of two yeast homologs of human insulin-degrading enzyme (hIDE); homolog Axl1p is also involved in processing of pro-a-factor
YDR495C	7.51739	11.3556	5.34109	8.99327	6.18185	5.52587	6.61045	6.17735	2.91023	3.50533	2.41713	3.16885	2.62804	2.4662	2.72475	2.62699	0.595102	0.751711	-0.161837	-0.0977599	VPS3	Component of CORVET membrane tethering complex; cytoplasmic protein required for the sorting and processing of soluble vacuolar proteins, acidification of the vacuolar lumen, and assembly of the vacuolar H+-ATPase
YOR103C	138.767	208.61	128.446	207.787	141.938	191.431	142.403	178.495	7.11652	7.70467	7.00502	7.69896	7.14912	7.58068	7.15383	7.47974	0.588143	0.693942	0.431563	0.325903	OST2	Epsilon subunit of the oligosaccharyltransferase complex; located in the ER lumen; catalyzes asparagine-linked glycosylation of newly synthesized proteins
YPL196W	20.8028	31.126	18.2581	26.9149	22.8932	14.8829	27.7445	16.0806	4.37871	4.96005	4.19047	4.75033	4.51685	3.89558	4.79413	4.00725	0.581338	0.559864	-0.621268	-0.786881	OXR1	Protein of unknown function required for oxidative damage resistance; required for normal levels of resistance to oxidative damage; null mutants are sensitive to hydrogen peroxide; member of a conserved family of proteins found in eukaryotes
YDR084C	70.9268	106.07	54.6872	103.332	65.8036	66.3559	71.5333	73.2717	6.14826	6.72887	5.77313	6.69115	6.0401	6.05215	6.16054	6.19518	0.580611	0.918017	0.0120571	0.0346412	TVP23	Integral membrane protein; localized to late Golgi vesicles along with the v-SNARE Tlg2p; green fluorescent protein (GFP)-fusion protein localizes to the cytoplasm in a punctate pattern
YKL130C	55.6782	82.8646	45.5897	73.2756	43.553	37.1618	60.5831	80.1987	5.79904	6.37268	5.51064	6.19526	5.4447	5.21575	5.92084	6.32551	0.573644	0.684626	-0.228951	0.404662	SHE2	RNA-binding protein that binds specific mRNAs and interacts with She3p; part of the mRNA localization machinery that restricts accumulation of certain proteins to the bud; binds to ER-derived membranes and targets mRNAs to cortical ER
YDR239C	11.4611	17.0573	8.44468	12.6948	12.1011	3.872	12.7096	17.3653	3.51867	4.09232	3.07804	3.66617	3.59707	1.95308	3.66785	4.11814	0.573644	0.588128	-1.64399	0.450288	0	Protein of unknown function; may interact with ribosomes, based on co-purification experiments
YOR342C	34.2971	51.0082	28.1255	44.2447	28.9215	15.9209	41.6912	47.7566	5.10001	5.67266	4.81381	5.46743	4.85407	3.99285	5.38167	5.57763	0.572642	0.653622	-0.861219	0.195957	0	Protein of unknown function; green fluorescent protein (GFP)-fusion protein localizes to the cytoplasm and the nucleus; relocalizes from nucleus to cytoplasm upon DNA replication stress; YOR342C has a paralog, YAL037W, that arose from the whole genome duplication
YPL172C	13.558	20.1536	12.0476	18.1926	9.66272	13.1916	11.6208	10.4637	3.76107	4.33297	3.59067	4.18528	3.27243	3.72155	3.53864	3.38732	0.571894	0.594608	0.449121	-0.151316	COX10	Heme A:farnesyltransferase; catalyzes first step in conversion of protoheme to heme A prosthetic group required for cytochrome c oxidase activity; human ortholog COX10 can complement yeast cox10 null mutant; human ortholog COX10 is associated with mitochondrial disorders
YIL079C	16.0075	23.6039	13.1535	24.2282	9.9204	7.05386	24.0718	24.9696	4.00067	4.56095	3.71737	4.59862	3.3104	2.81841	4.58927	4.6421	0.560277	0.881246	-0.491985	0.0528304	AIR1	Zinc knuckle protein; involved in nuclear RNA processing and degradation as a component of the TRAMP complex; stimulates the poly(A) polymerase activity of Pap2p in vitro; AIR1 has a paralog, AIR2, that arose from the whole genome duplication; although Air1p and Air2p are homologous TRAMP subunits, they have nonredundant roles in regulation of substrate specificity of the exosome
YKL195W	109.422	160.608	88.228	127.366	111.512	124.764	104.421	134.221	6.77376	7.3274	6.46317	6.99284	6.80106	6.96306	6.70627	7.06847	0.553634	0.529674	0.162001	0.3622	MIA40	Import and assembly protein in mitochondrial intermembrane space; component of MIA pathway which mediates import and oxidative folding of substrates including small proteins containing twin cysteine motifs; acts in concert with Erv1p, which oxidizes the cysteine residues of Mia40p to comprise a disulfide relay system that catalyzes import; also mediates folding of Atp23p via a chaperone-like acti…
YGR249W	3.11358	4.55954	0.546543	1.15925	3.26329	1.11377	1.90529	0.802266	1.63858	2.18889	-0.871593	0.213186	1.70633	0.155447	0.930008	-0.317847	0.550311	1.08478	-1.55088	-1.24786	MGA1	Protein similar to heat shock transcription factor; multicopy suppressor of pseudohyphal growth defects of ammonium permease mutants
YLR189C	7.04111	10.2999	6.51837	9.2221	4.72005	4.23938	9.00014	6.30371	2.8158	3.36456	2.70451	3.20509	2.2388	2.08385	3.16995	2.6562	0.548758	0.500584	-0.15495	-0.513746	ATG26	UDP-glucose:sterol glucosyltransferase; conserved enzyme involved in synthesis of sterol glucoside membrane lipids; in contrast to ATG26 from P. pastoris, S. cerevisiae ATG26 is not involved in autophagy
YGR138C	15.4186	22.5001	11.7765	19.8667	15.6982	0	18.9479	24.7239	3.9466	4.49186	3.55784	4.31228	3.97253	#NUM!	4.24396	4.62783	0.545262	0.754439		0.383872	TPO2	Polyamine transporter of the major facilitator superfamily; member of the 12-spanner drug:H(+) antiporter DHA1 family; specific for spermine; localizes to the plasma membrane; transcription of TPO2 is regulated by Haa1p; TPO2 has a paralog, TPO3, that arose from the whole genome duplication
YHR066W	32.3366	47.1162	31.4903	55.1039	35.4556	46.7541	48.4951	61.7662	5.0151	5.55815	4.97684	5.78408	5.14794	5.54702	5.59977	5.94875	0.543055	0.807245	0.39908	0.348978	SSF1	Constituent of 66S pre-ribosomal particles; required for ribosomal large subunit maturation; functionally redundant with Ssf2p; member of the Brix family; SSF1 has a paralog, SSF2, that arose from the whole genome duplication
YDL237W	59.747	87.0369	51.3358	75.7683	48.8389	58.6013	69.0022	70.6876	5.90079	6.44355	5.68189	6.24352	5.60996	5.87286	6.10857	6.14339	0.54276	0.561629	0.262902	0.0348146	AIM6	Putative protein of unknown function; required for respiratory growth; YDL237W is not an essential gene
YNL024C-A	127.596	183.934	123.458	193.826	128.138	91.7001	200.804	162.593	6.99544	7.52305	6.94788	7.59862	7.00156	6.51885	7.64965	7.34512	0.527609	0.650741	-0.482708	-0.304528	KSH1	Essential protein suggested to function early in the secretory pathway; inviability is suppressed by overexpression of Golgi protein Tvp23p; ortholog of human Kish
YNL094W	9.24809	13.321	6.22705	12.2473	10.1401	13.8433	7.55224	8.19097	3.20915	3.73563	2.63855	3.61439	3.342	3.79112	2.9169	3.03403	0.526473	0.975845	0.449121	0.117129	APP1	Phosphatidate phosphatase, converts phosphatidate to diacylglycerol; App1p, Pah1p, Dpp1p, and Lpp1p are responsible for all the phosphatidate phosphatase activity; component of cortical actin patches; interacts with components of endocytic pathway
YGR147C	51.9083	74.7037	37.4989	55.7983	50.6354	51.1405	48.2673	49.4492	5.69789	6.22311	5.22878	5.80215	5.66207	5.67639	5.59297	5.62788	0.525214	0.573374	0.0143202	0.0349022	NAT2	Protein of unknown function; has an apparent role in acetylation of N-terminal methionine residues
YDR312W	18.0904	25.9445	17.7695	35.0661	16.1162	17.8766	26.1174	30.2817	4.17715	4.69736	4.15134	5.13201	4.01044	4.16	4.70694	4.92038	0.520205	0.980671	0.149561	0.213436	SSF2	Protein required for ribosomal large subunit maturation; functionally redundant with Ssf1p; member of the Brix family; SSF2 has a paralog, SSF1, that arose from the whole genome duplication
YBR131W	7.11795	10.1441	3.3041	7.65892	2.53646	2.88567	5.91738	6.08733	2.83146	3.34256	1.72426	2.93714	1.34282	1.52891	2.56496	2.60581	0.511102	1.21288	0.186087	0.0408496	CCZ1	Subunit of a heterodimeric guanine nucleotide exchange factor (GEF); subunit of the Mon1-Ccz1 GEF complex, which stimulates nucleotide exchange and activation of Ypt7p, a Rab family GTPase involved in membrane tethering and fusion events at the late endosome and vacuole; GEF activity is stimulated by membrane association and anionic phospholipids; involved in localizing Ypt7p to the vacuolar memb…
YDL045C	18.2865	25.9968	17.6465	35.4138	17.5066	6.63892	25.9173	21.8612	4.1927	4.70026	4.14131	5.14624	4.12983	2.73095	4.69584	4.4503	0.507555	1.00493	-1.39888	-0.245541	FAD1	Flavin adenine dinucleotide (FAD) synthetase; performs the second step in synthesis of FAD from riboflavin; mutation is functionally complemented by human FLAD1
YMR153W	31.297	44.4377	25.5345	40.8425	20.6762	19.2459	40.3335	36.6384	4.96795	5.47371	4.67437	5.352	4.3699	4.26648	5.33391	5.19528	0.505757	0.677626	-0.10342	-0.138622	NUP53	FG-nucleoporin component of central core of nuclear pore complex (NPC); also part of the NPC nuclear basket; contributes directly to nucleocytoplasmic transport; involved in regulation of transcription and mitosis; induces membrane tubulation, which may contribute to nuclear pore assembly; NUP53 has a paralog, ASM4, that arose from the whole genome duplication
YGR039W	4.05424	14.4812	8.06549	7.18507	11.5577	19.7234	9.30019	15.2219	2.01943	3.85611	3.01176	2.845	3.53079	4.30184	3.21726	3.92808	1.83668	-0.166759	0.771049	0.710818	0	Dubious open reading frame; unlikely to encode a functional protein, based on available experimental and comparative sequence data; partially overlaps the Autonomously Replicating Sequence ARS722
YIL022W	81.7733	227.672	80.1833	70.0324	73.8851	212.107	88.7987	131.928	6.35356	7.83082	6.32523	6.12995	6.20721	7.72865	6.47247	7.04361	1.47726	-0.195279	1.52144	0.571141	TIM44	Essential component of the TIM23 complex; tethers the import motor and regulatory factors (PAM complex) to the translocation channel (Tim23p-Tim17p core complex); TIM23 complex is short for the translocase of the inner mitochondrial membrane
YML020W	6.41473	17.8345	8.50763	11.7824	8.06779	13.7678	8.75655	14.8364	2.68139	4.1566	3.08876	3.55856	3.01217	3.78322	3.13036	3.89107	1.47521	0.469804	0.771049	0.760707	0	Putative protein of unknown function
YPL168W	7.57483	20.6023	9.85302	7.37604	7.61333	18.8978	8.65184	15.0101	2.92121	4.36473	3.30057	2.88285	2.92853	4.24014	3.11301	3.90786	1.44352	-0.417721	1.31162	0.794855	MRX4	Protein that associates with mitochondrial ribosome; green fluorescent protein (GFP)-fusion protein localizes to the mitochondrion; expression may be cell cycle-regulated
YPL018W	3.62135	9.79922	6.07862	5.15723	4.83922	9.63454	6.6409	10.9056	1.85653	3.29267	2.60374	2.3666	2.27477	3.26822	2.73138	3.447	1.43614	-0.237149	0.993441	0.715619	CTF19	Outer kinetochore protein, needed for accurate chromosome segregation; component of the kinetochore sub-complex COMA (Ctf19p, Okp1p, Mcm21p, Ame1p) that functions as a platform for kinetochore assembly; required for the spindle assembly checkpoint; orthologous to human centromere constitutive-associated network (CCAN) subunit CENP-P and fission yeast fta2
YOR330C	7.65908	20.2926	6.62476	9.18965	6.88257	20.6553	6.82173	10.7941	2.93717	4.34289	2.72787	3.20001	2.78295	4.36844	2.77014	3.43217	1.40571	0.472142	1.58549	0.662038	MIP1	Mitochondrial DNA polymerase gamma; single subunit of mitochondrial DNA polymerase in yeast, in contrast to metazoan complex of catalytic and accessory subunits; polymorphic in yeast, petites occur more frequently in some lab strains; human ortholog POLG complements yeast mip1 mutant; mutations in human POLG associated with Alpers-Huttenlocher syndrome (AHS), progressive external ophthalmoplegia …
YKL162C	4.36285	10.4565	4.95967	5.91734	2.22098	3.79013	4.26703	7.34527	2.12527	3.38632	2.31024	2.56495	1.1512	1.92225	2.09323	2.87682	1.26105	0.254704	0.771049	0.783584	0	Putative protein of unknown function; green fluorescent protein (GFP)-fusion protein localizes to the mitochondrion
YDR296W	49.8887	115.997	59.1814	68.7668	38.1891	69.6646	60.8187	101.171	5.64064	6.85795	5.88707	6.10364	5.25509	6.12235	5.92644	6.66065	1.21731	0.216569	0.867264	0.734205	MHR1	Mitochondrial ribosomal protein of the large subunit; also involved in homologous recombination in mitochondria; required for recombination-dependent mtDNA partitioning; involved in stimulation of mitochondrial DNA replication in response to oxidative stress
YMR089C	32.0909	74.5097	29.3026	39.9185	29.2201	54.7892	34.5634	49.538	5.00409	6.21936	4.87296	5.31899	4.86889	5.77582	5.11117	5.63046	1.21526	0.446027	0.906932	0.519289	YTA12	Mitochondrial inner membrane m-AAA protease component; mediates degradation of misfolded or unassembled proteins; also required for correct assembly of mitochondrial enzyme complexes; overexpression of human AFG3L2 complements respiratory defect of yeast afg3 yta12 double null mutation, but overexpression of disease-associated AFG3L2 variants does not; expression of both human SPG7 (paraplegin) a…
YNL073W	10.0047	22.521	9.95163	11.8388	11.8838	37.9145	11.4093	18.5094	3.3226	4.4932	3.31493	3.56545	3.57093	5.24468	3.51214	4.21019	1.17059	0.250517	1.67375	0.698046	MSK1	Mitochondrial lysine-tRNA synthetase; required for import of both aminoacylated and deacylated forms of tRNA(Lys) into mitochondria and for aminoacylation of mitochondrially encoded tRNA(Lys)
YIL055C	8.12529	17.0127	5.03482	5.98592	3.79728	12.9602	5.93348	8.58529	3.02242	4.08854	2.33194	2.58157	1.92497	3.69602	2.56888	3.10187	1.06612	0.249633	1.77105	0.532988	0	Putative protein of unknown function
YDR234W	70.6222	147.337	73.7241	90.1622	66.5654	135.581	64.1956	92.9101	6.14205	7.20297	6.20407	6.49445	6.0567	7.08301	6.0044	6.53776	1.06092	0.290386	1.02631	0.53336	LYS4	Homoaconitase; catalyzes the conversion of homocitrate to homoisocitrate, which is a step in the lysine biosynthesis pathway
YMR282C	9.79169	18.2354	8.88038	6.19757	8.72311	39.4043	9.4102	16.1291	3.29156	4.18867	3.15062	2.6317	3.12484	5.30028	3.23423	4.01159	0.897114	-0.51892	2.17544	0.77737	AEP2	Mitochondrial protein; likely involved in translation of the mitochondrial OLI1 mRNA; exhibits genetic interaction with the OLI1 mRNA 5'-untranslated leader
YKL155C	17.1556	30.3725	14.0221	16.7507	11.3737	38.8187	16.7434	25.0075	4.10061	4.92469	3.80963	4.06615	3.50763	5.27868	4.06552	4.64429	0.824084	0.256518	1.77105	0.57877	RSM22	Mitochondrial ribosomal protein of the small subunit; also predicted to be an S-adenosylmethionine-dependent RNA methyltransferase
YJL170C	14.7854	24.6539	14.707	17.4519	9.96786	17.0103	14.3896	25.0057	3.8861	4.62375	3.87843	4.12531	3.31728	4.08833	3.84695	4.64419	0.737649	0.246885	0.771049	0.797233	ASG7	Protein that regulates signaling from G protein beta subunit Ste4p; contributes to relocalization of Ste4p within the cell; specific to a-cells and induced by alpha-factor
YCR073C	1.12946	1.83376	1.31072	1.54891	0.670801	4.57891	1.47287	2.33628	0.175634	0.874808	0.390357	0.631255	-0.576044	2.195	0.558633	1.22421	0.699175	0.240899	2.77105	0.665578	SSK22	MAP kinase kinase kinase of HOG1 mitogen-activated signaling pathway; functionally redundant with Ssk2p; interacts with and is activated by Ssk1p; phosphorylates Pbs2p; SSK22 has a paralog, SSK2, that arose from the whole genome duplication
YLR253W	12.3294	19.7	13.4321	16.8154	11.507	44.629	13.5464	19.8852	3.62404	4.30013	3.74761	4.07171	3.52444	5.47991	3.75984	4.31363	0.676091	0.324098	1.95547	0.553787	MCP2	Mitochondrial protein of unknown function involved in lipid homeostasis; associates with mitochondrial ribosome; integral membrane protein that localizes to the mitochondrial inner membrane; involved in mitochondrial morphology; non-essential gene which interacts genetically with MDM10, and other members of the ERMES complex; transcription is periodic during the metabolic cycle; homologous to hum…
YOR380W	4.58886	7.20202	2.89087	3.96946	2.72538	7.44143	3.14166	5.07304	2.19814	2.8484	1.5315	1.98894	1.44646	2.89558	1.65153	2.34285	0.650265	0.457438	1.44912	0.691326	RDR1	Transcriptional repressor involved in regulating multidrug resistance; negatively regulates expression of the PDR5 gene; member of the Gal4p family of zinc cluster proteins
YJL162C	6.44645	9.53596	5.6998	6.34702	3.0629	6.96916	7.64227	13.0879	2.6885	3.25338	2.51091	2.66608	1.6149	2.80099	2.934	3.71016	0.564874	0.155169	1.18609	0.77616	JJJ2	Protein of unknown function; contains a J-domain, which is a region with homology to the E. coli DnaJ protein
YDR488C	7.20787	10.6001	6.54621	7.43831	3.9086	6.67006	6.93812	14.3156	2.84957	3.40601	2.71066	2.89497	1.96665	2.7377	2.79454	3.83952	0.556434	0.184315	0.771049	1.04498	PAC11	Dynein intermediate chain, microtubule motor protein; required for intracellular transport and cell division; acts in cytoplasmic dynein pathway; forms complex with dynein light chain Dyn2p that promotes Dyn1p homodimerization and potentiates motor processivity; Dyn2p-Pac11p complex is also important for interaction of dynein motor complex with dynactin complex; forms cortical cytoplasmic microtu…
YOR022C	6.54122	9.48229	7.08748	7.68896	4.99488	16.3373	7.63345	11.0371	2.70956	3.24523	2.82527	2.94279	2.32045	4.0301	2.93233	3.46429	0.535676	0.117516	1.70965	0.531959	0	Putative carboxylic ester hydrolase; similar to bovine phospholipase A1; the authentic, non-tagged protein is detected in highly purified mitochondria in high-throughput studies
YOL033W	6.23264	23.78	8.83442	10.7498	7.2182	24.6359	8.60332	5.99647	2.63984	4.57168	3.14313	3.42624	2.85164	4.62269	3.10489	2.58411	1.93184	0.283108	1.77105	-0.52078	MSE1	Mitochondrial glutamyl-tRNA synthetase; predicted to be palmitoylated
YNL295W	8.76613	29.9313	8.24404	9.18016	5.11165	13.5693	12.244	12.6167	3.13194	4.90358	3.04335	3.19852	2.35379	3.76227	3.614	3.65726	1.77164	0.155169	1.40848	0.0432606	MRX6	Protein that associates with mitochondrial ribosome
YCL064C	2.31993	7.90981	6.23059	7.19505	6.6136	11.2862	9.09652	9.21842	1.21408	2.98364	2.63937	2.847	2.72544	3.49648	3.18532	3.20452	1.76956	0.207636	0.771049	0.0192044	CHA1	Catabolic L-serine (L-threonine) deaminase; catalyzes the degradation of both L-serine and L-threonine; required to use serine or threonine as the sole nitrogen source, transcriptionally induced by serine and threonine
YBR084W	125.233	416.896	95.5996	134.729	123.929	386.508	100.967	135.693	6.96847	8.70354	6.57893	7.07392	6.95337	8.59435	6.65774	7.08421	1.73507	0.494987	1.64099	0.426465	MIS1	Mitochondrial C1-tetrahydrofolate synthase; involved in interconversion between different oxidation states of tetrahydrofolate (THF); provides activities of formyl-THF synthetase, methenyl-THF cyclohydrolase, and methylene-THF dehydrogenase
YEL050C	36.9771	122.601	38.6836	40.8904	29.534	142.154	40.4731	54.7221	5.20856	6.93782	5.27365	5.35369	4.8843	7.15131	5.33889	5.77405	1.72926	0.0800415	2.26701	0.43516	RML2	Mitochondrial ribosomal protein of the large subunit (L2); has similarity to E. coli L2 ribosomal protein; mutant allele (fat21) causes inability to utilize oleate, and induce oleic acid oxidation; may interfere with activity of the Adr1p transcription factor
YER061C	7.55813	24.7469	8.83372	9.32852	13.4666	20.6828	11.189	14.8391	2.91803	4.62918	3.14302	3.22165	3.75131	4.37036	3.48401	3.89133	1.71115	0.0786272	0.619046	0.40732	CEM1	Mitochondrial beta-keto-acyl synthase; possible role in fatty acid synthesis; required for mitochondrial respiration; human homolog OXSM can complement yeast cem1 null mutant
YPL188W	32.6807	99.7869	36.32	43.9236	26.5982	62.5646	37.7744	44.6246	5.03037	6.64078	5.18269	5.45693	4.73325	5.96728	5.23934	5.47977	1.61041	0.274233	1.23402	0.240431	POS5	Mitochondrial NADH kinase; phosphorylates NADH; also phosphorylates NAD(+) with lower specificity; required for the response to oxidative stress
YJR122W	10.4187	30.0113	9.52766	8.82799	5.98817	32.7004	12.1471	10.3577	3.3811	4.90744	3.25212	3.14209	2.58211	5.03124	3.60254	3.37264	1.52634	-0.110037	2.44912	-0.229905	IBA57	Protein involved in incorporating iron-sulfur clusters into proteins; mitochondrial matrix protein; involved in the incorporation of iron-sulfur clusters into mitochondrial aconitase-type proteins; activates the radical-SAM family members Bio2p and Lip5p; interacts with Ccr4p in the two-hybrid system
YGR150C	7.05644	20.0361	7.01903	9.23854	5.85579	17.0468	7.68357	4.53663	2.81894	4.32453	2.81127	3.20767	2.54986	4.09143	2.94178	2.18162	1.50559	0.396394	1.54157	-0.760158	CCM1	Mitochondrial 15S rRNA-binding protein; required for intron removal of COB and COX1 pre-mRNAs; has separable roles in stabilizing mitochondrial 15S rRNA and in maturation of the COB and COX1 mRNAs; contains pentatricopeptide repeat (PPR) motifs; mutant is respiratory deficient and has defective plasma membrane electron transport
YPL005W	2.3429	6.48895	3.01591	3.22752	1.47333	2.51425	4.30104	5.51941	1.22829	2.69799	1.59259	1.69043	0.559077	1.33013	2.10469	2.46451	1.46969	0.0978356	0.771049	0.359827	AEP3	Peripheral mitochondrial inner membrane protein; may facilitate use of unformylated tRNA-Met in mitochondrial translation initiation; stabilizes the bicistronic AAP1-ATP6 mRNA
YOR196C	32.479	87.8867	29.8988	36.7733	29.4736	73.6055	38.0972	39.7014	5.02143	6.45757	4.90202	5.20059	4.88135	6.20174	5.25161	5.31112	1.43614	0.29857	1.32039	0.0595027	LIP5	Protein involved in biosynthesis of the coenzyme lipoic acid; has similarity to E. coli lipoic acid synthase
YGL119W	16.3367	44.2065	19.2348	20.9969	16.633	48.6589	22.3661	25.0357	4.03005	5.46619	4.26565	4.39211	4.05598	5.60463	4.48324	4.64591	1.43614	0.126457	1.54866	0.162668	COQ8	Protein required for ubiquinone biosynthesis and respiratory growth; exhibits genetic interaction with COQ9, suggesting a common function; similar to prokaryotic proteins involved in early steps of ubiquinone biosynthesis; COQ8 has a paralog, YBR230W-A, that arose from the whole genome duplication; human homolog ADCK3 can complement yeast null mutant, and is associated with respiratory-chain defi…
YLR069C	24.4735	66.2244	27.2912	29.7303	27.3756	74.7468	32.7279	36.8443	4.61315	6.04929	4.77037	4.89386	4.77482	6.22394	5.03245	5.20337	1.43614	0.123497	1.44912	0.170922	MEF1	Mitochondrial elongation factor involved in translational elongation
YBL038W	56.1582	151.183	45.1181	50.5831	42.3327	120.402	72.0168	68.7064	5.81142	7.24015	5.49563	5.66058	5.4037	6.91172	6.17026	6.10237	1.42872	0.16495	1.50801	-0.0678893	MRPL16	Mitochondrial ribosomal protein of the large subunit; homologous to bacterial L16 ribosomal protein; synthetic lethality with hac1 mutation suggests a possible role in synthesis of precursors for protein glycosylation
YOL164W	2.06854	5.52742	1.80038	1.71841	0.921399	1.57238	2.31048	1.25396	1.04861	2.46661	0.848299	0.781075	-0.118102	0.652947	1.2082	0.326494	1.41799	-0.0672237	0.771049	-0.881701	BDS1	Bacterially-derived sulfatase; required for use of alkyl- and aryl-sulfates as sulfur sources
YDL107W	10.2315	26.9133	7.57374	7.83135	7.63107	15.9164	11.9319	15.485	3.35494	4.75025	2.92101	2.96926	2.93189	3.99244	3.57676	3.9528	1.39531	0.0482535	1.06056	0.376043	MSS2	Peripherally bound inner membrane protein of the mitochondrial matrix; involved in membrane insertion of C-terminus of Cox2p, interacts genetically and physically with Cox18p
YFL016C	61.1262	159.567	59.3389	74.7924	61.7355	103.365	63.5184	81.5634	5.93372	7.31802	5.89091	6.22482	5.94803	6.6916	5.9891	6.34985	1.3843	0.333913	0.743568	0.360748	MDJ1	Co-chaperone that stimulates HSP70 protein Ssc1p ATPase activity; involved in protein folding/refolding in the mitochodrial matrix; required for proteolysis of misfolded proteins; member of the HSP40 (DnaJ) family of chaperones
YPL060W	6.6733	17.1821	7.44251	7.16767	5.76488	8.6081	7.98311	7.2129	2.7384	4.10284	2.89579	2.8415	2.52729	3.10569	2.99695	2.85058	1.36444	-0.0542846	0.578404	-0.146371	MFM1	Mitochondrial inner membrane magnesium transporter; involved in maintenance of mitochondrial magnesium concentrations and membrane potential; indirectly affects splicing of group II introns; functionally and structurally related to Mrs2p
YMR228W	17.3892	42.9456	20.2205	23.873	22.6918	47.6601	23.3225	23.219	4.12012	5.42444	4.33775	4.57731	4.5041	5.57471	4.54365	4.53723	1.30432	0.239561	1.07061	-0.00641426	MTF1	Mitochondrial RNA polymerase specificity factor; has structural similarity to S-adenosylmethionine-dependent methyltransferases and functional similarity to bacterial sigma-factors; Mtf1p interacts with and stabilizes the Rpo41p-promoter complex, enhancing DNA bending and melting to facilitate pre-initiation open complex formation
YKL011C	5.91482	14.5968	9.41354	8.08648	10.9602	15.8262	12.4323	11.2519	2.56434	3.86758	3.23474	3.01551	3.4542	3.98424	3.63602	3.49209	1.30325	-0.219227	0.530041	-0.143932	CCE1	Mitochondrial cruciform cutting endonuclease; cleaves Holliday junctions formed during recombination of mitochondrial DNA; CCE1 has a paralog, MRS1, that arose from the whole genome duplication
YBR263W	292.14	720.692	227.692	281.677	211.365	599.088	232.183	291.334	8.19052	9.49324	7.83094	8.1379	7.72359	9.22663	7.85912	8.18653	1.30272	0.306957	1.50303	0.327409	SHM1	Mitochondrial serine hydroxymethyltransferase; converts serine to glycine plus 5,10 methylenetetrahydrofolate; involved in generating precursors for purine, pyrimidine, amino acid, and lipid biosynthesis; reverse reaction generates serine
YOR108W	73.3911	180.693	71.8724	84.9978	74.3608	232.214	69.7472	89.7188	6.19753	7.4974	6.16737	6.40935	6.21647	7.85931	6.12406	6.48734	1.29986	0.241988	1.64284	0.363274	LEU9	Alpha-isopropylmalate synthase II (2-isopropylmalate synthase); catalyzes the first step in the leucine biosynthesis pathway; the minor isozyme, responsible for the residual alpha-IPMS activity detected in a leu4 null mutant; LEU9 has a paralog, LEU4, that arose from the whole genome duplication
YOR201C	16.5101	39.9666	17.7541	22.312	4.77027	42.0593	21.9003	21.291	4.04528	5.32072	4.15008	4.47975	2.25407	5.39435	4.45288	4.41217	1.27545	0.329666	3.14028	-0.0407045	MRM1	Ribose methyltransferase; modifies a functionally critical, conserved nucleotide in mitochondrial 21S rRNA
YBR227C	24.574	59.3352	26.6659	29.0412	31.2309	68.971	28.0528	32.4217	4.61906	5.89082	4.73692	4.86003	4.9649	6.10792	4.81007	5.01889	1.27175	0.123108	1.14302	0.208818	MCX1	Non-proteolytic ATPase of the AAA family; stimulates incorporation of the pyridoxal phosphate cofactor into Hem1p (5-aminolevulinic acid synthase); localized to the mitochondrial matrix; ortholog of vertebrate CLPX, which promotes erythropoiesis
YBR093C	2.04069	4.90848	3.38313	2.7268	3.23198	12.4097	4.35464	4.18568	1.02906	2.29528	1.75836	1.44721	1.69242	3.63339	2.12255	2.06546	1.26622	-0.311149	1.94097	-0.0570899	PHO5	Repressible acid phosphatase; 1 of 3 repressible acid phosphatases that also mediates extracellular nucleotide-derived phosphate hydrolysis; secretory pathway derived cell surface glycoprotein; induced by phosphate starvation and coordinately regulated by PHO4 and PHO2
YBR044C	7.59248	18.2534	6.82605	8.31738	5.203	48.8344	9.30813	8.17735	2.92457	4.19009	2.77105	3.05613	2.37935	5.60983	3.21849	3.03163	1.26552	0.285078	3.23048	-0.186859	TCM62	Protein involved in assembly of the succinate dehydrogenase complex; mitochondrial; putative chaperone
YDL178W	43.492	104.299	42.321	44.8825	49.4148	97.7425	53.1711	54.4313	5.44268	6.70458	5.4033	5.48808	5.62687	6.61091	5.73257	5.76636	1.2619	0.0847794	0.984043	0.0337948	DLD2	D-lactate dehydrogenase; located in the mitochondrial matrix
YDL033C	6.80957	16.0418	8.36722	7.98628	7.85067	24.3586	6.67782	3.63452	2.76756	4.00377	3.06475	2.99752	2.97282	4.60636	2.73938	1.86177	1.2362	-0.0672237	1.63355	-0.877611	SLM3	tRNA-specific 2-thiouridylase; responsible for 2-thiolation of the wobble base of mitochondrial tRNAs; human homolog TRMU is implicated in myoclonus epilepsy associated with ragged red fibers (MERRF), and can complement yeast null mutant
YDR376W	21.684	50.9748	21.0635	21.7665	21.7323	58.7201	23.5876	28.7282	4.43856	5.67171	4.39667	4.44404	4.44177	5.87578	4.55996	4.84439	1.23315	0.0473654	1.43401	0.284435	ARH1	Oxidoreductase of the mitochondrial inner membrane; involved in cytoplasmic and mitochondrial iron homeostasis and required for activity of Fe-S cluster-containing enzymes; one of the few mitochondrial proteins essential for viability
YOR017W	8.76932	20.509	7.99592	9.31685	8.55634	14.6015	9.21719	9.66846	3.13246	4.35819	2.99926	3.21984	3.09699	3.86804	3.20433	3.27329	1.22572	0.220579	0.771049	0.068958	PET127	Protein with a role in 5'-end processing of mitochondrial RNAs; located in the mitochondrial membrane
YDL066W	328.996	769.015	310.559	424.004	317.777	697.739	348.107	419.316	8.36193	9.58687	8.27872	8.72794	8.31187	9.44654	8.44339	8.7119	1.22494	0.449212	1.13467	0.268507	IDP1	Mitochondrial NADP-specific isocitrate dehydrogenase; catalyzes the oxidation of isocitrate to alpha-ketoglutarate; not required for mitochondrial respiration and may function to divert alpha-ketoglutarate to biosynthetic processes
YER185W	6.06396	14.1713	5.75764	7.32735	3.92887	8.38082	11.0283	8.4516	2.60026	3.8249	2.52548	2.87329	1.97411	3.06709	3.46314	3.07922	1.22464	0.347814	1.09298	-0.383917	PUG1	Plasma membrane protein involved in protoprophyrin and heme transport; roles in the uptake of protoprophyrin IX and the efflux of heme; expression is induced under both low-heme and low-oxygen conditions; member of the fungal lipid-translocating exporter (LTE) family of proteins
YLR139C	10.1312	23.6187	9.04388	11.7562	8.33128	18.9566	9.90868	10.5255	3.34073	4.56186	3.17694	3.55534	3.05854	4.24462	3.30869	3.39582	1.22113	0.378402	1.18609	0.087129	SLS1	Mitochondrial membrane protein; coordinates expression of mitochondrially-encoded genes; may facilitate delivery of mRNA to membrane-bound translation machinery
YMR062C	89.5775	207.546	87.5956	95.6543	87.7314	234.937	81.6831	102.094	6.48507	7.69729	6.45279	6.57976	6.45502	7.87613	6.35197	6.67376	1.21222	0.126972	1.42111	0.321795	ARG7	Mitochondrial ornithine acetyltransferase; catalyzes the fifth step in arginine biosynthesis; also possesses acetylglutamate synthase activity, regenerates acetylglutamate while forming ornithine
YPR186C	7.78716	17.911	7.16493	9.85764	8.32481	11.8386	10.5414	8.83214	2.9611	4.16277	2.84095	3.30124	3.05742	3.56543	3.398	3.14276	1.20168	0.460289	0.508015	-0.255235	PZF1	Transcription factor IIIA (TFIIIA); essential DNA binding protein required for transcription of 5S rRNA by RNA polymerase III; not involved in transcription of other RNAP III genes; nine conserved zinc fingers; may also bind 5S rRNA
YER017C	24.1443	55.4147	22.7063	27.438	26.5934	56.0601	24.0629	31.9684	4.59361	5.7922	4.50502	4.7781	4.733	5.8089	4.58874	4.99857	1.19859	0.273083	1.0759	0.409835	AFG3	Mitochondrial inner membrane m-AAA protease component; mediates degradation of misfolded or unassembled proteins; also required for correct assembly of mitochondrial enzyme complexes; involved in cytoplasmic mRNA translation and aging; expression of human homolog AFG3L2 can complement yeast yta12 afg3 double mutant
YMR098C	12.5549	28.8032	10.3164	13.4745	8.267	29.8752	12.085	13.4071	3.65018	4.84816	3.36687	3.75216	3.04736	4.90087	3.59515	3.74492	1.19798	0.385289	1.85351	0.149773	ATP25	Mitochondrial protein required for the stability of Oli1p (Atp9p) mRNA; also required for the Oli1p ring formation; YMR098C is not an essential gene
YNL104C	266.886	610.71	256.797	313.84	231.841	748.348	259.683	319.982	8.06008	9.25434	8.00448	8.29389	7.85699	9.54757	8.02061	8.32184	1.19426	0.289404	1.69057	0.301236	LEU4	Alpha-isopropylmalate synthase (2-isopropylmalate synthase); the main isozyme responsible for the first step in the leucine biosynthesis pathway; LEU4 has a paralog, LEU9, that arose from the whole genome duplication
YGL064C	11.0165	25.1374	9.47731	12.3438	7.95754	46.1707	9.57006	11.4585	3.4616	4.65176	3.24448	3.62571	2.99232	5.52891	3.25853	3.51835	1.19016	0.381237	2.53658	0.259817	MRH4	Mitochondrial ATP-dependent RNA helicase of the DEAD-box family; required for assembly of the large subunit of mitochondrial ribosomes; binds to the large subunit rRNA, 21S_rRNA; localizes to the matrix face of the mitochondrial inner membrane and associates with the large subunit precursor and with mature ribosomes
YIL042C	9.96273	22.5994	11.5967	13.9533	12.8411	34.8038	10.7428	6.49958	3.31654	4.49822	3.53564	3.80254	3.6827	5.12117	3.4253	2.70035	1.18168	0.266894	1.43847	-0.724954	PKP1	Mitochondrial protein kinase; involved in negative regulation of pyruvate dehydrogenase complex activity by phosphorylating the ser-133 residue of the Pda1p subunit; acts in concert with kinase Pkp2p and phosphatases Ptc5p and Ptc6p
YFR043C	13.0386	29.5605	15.4231	18.9588	11.3017	23.5724	18.0474	15.7668	3.70471	4.8856	3.94702	4.2448	3.49847	4.55903	4.17372	3.97882	1.18088	0.297773	1.06056	-0.194899	IRC6	Clathrin coat accessory factor; involved in clathrin-mediated vesicle trafficking; may function to link the AP-1 clathrin adaptor complex with the Rab GTPase Ypt31p; has structural similarity to G-proteins; mouse homolog Aagab (p34) functionally complements irc6 null mutation; null mutant displays increased levels of spontaneous Rad52p foci
YKL133C	3.60766	8.10261	2.6914	2.28344	1.92837	5.48464	3.84919	4.45863	1.85106	3.01839	1.42836	1.19121	0.947382	2.4554	1.94456	2.1566	1.16732	-0.237149	1.50801	0.212045	0	Putative protein of unknown function; not required for growth of cells lacking the mitochondrial genome (null mutation does not confer a petite-negative phenotype); YKL133C has a paralog, MGR3, that arose from the whole genome duplication
YGR286C	544.088	1219.04	517.277	652.523	486.496	1286.62	624.712	812.499	9.08769	10.2515	9.01479	9.34989	8.92628	10.3294	9.28705	9.66622	1.16384	0.335092	1.40309	0.379174	BIO2	Biotin synthase; catalyzes the conversion of dethiobiotin to biotin, which is the last step of the biotin biosynthesis pathway; complements E. coli bioB mutant
YLR369W	23.5171	52.6289	18.5874	26.1492	19.0254	47.1545	20.887	21.5173	4.55564	5.71778	4.21626	4.70869	4.24986	5.55933	4.38453	4.42742	1.16215	0.492437	1.30947	0.0428903	SSQ1	Mitochondrial hsp70-type molecular chaperone; required for assembly of iron/sulfur clusters into proteins at a step after cluster synthesis, and for maturation of Yfh1p, which is a homolog of human frataxin implicated in Friedreich's ataxia
YER069W	40.3554	89.8741	44.1845	52.8003	37.2446	107.107	42.1537	44.3288	5.33469	6.48983	5.46547	5.72248	5.21896	6.74292	5.39759	5.47017	1.15514	0.257008	1.52396	0.0725828	ARG5,6	Acetylglutamate kinase and N-acetyl-gamma-glutamyl-phosphate reductase; N-acetyl-L-glutamate kinase (NAGK) catalyzes the 2nd and N-acetyl-gamma-glutamyl-phosphate reductase (NAGSA), the 3rd step in arginine biosynthesis; synthesized as a precursor which is processed in the mitochondrion to yield mature NAGK and NAGSA; enzymes form a metabolon complex with Arg2p; NAGK C-terminal domain stabilizes …
YMR177W	11.1356	24.7265	11.2395	12.8526	7.58619	23.9001	13.1479	12.1432	3.47711	4.62798	3.49051	3.68399	2.92337	4.57895	3.71676	3.60208	1.15087	0.193486	1.65557	-0.114684	MMT1	Putative metal transporter involved in mitochondrial iron accumulation; MMT1 has a paralog, MMT2, that arose from the whole genome duplication
YER078C	25.1696	55.8131	19.8338	24.4136	20.9668	29.8167	22.2336	24.8525	4.65361	5.80253	4.30989	4.60961	4.39003	4.89805	4.47467	4.63532	1.14892	0.29972	0.508015	0.160651	ICP55	Mitochondrial aminopeptidase; cleaves the N termini of at least 38 imported proteins after cleavage by the mitochondrial processing peptidase (MPP), thereby increasing their stability; member of the aminopeptidase P family
YMR024W	57.3914	126.905	41.7503	58.0122	35.1029	122.412	49.6382	61.8433	5.84276	6.9876	5.38371	5.85828	5.13352	6.9356	5.63338	5.95054	1.14484	0.474571	1.80208	0.317166	MRPL3	Mitochondrial ribosomal protein of the large subunit; located in close proximity to the polypeptide exit channel of the ribosome; mutations in human homolog MRPL44 cause childhood cardiomyopathy; human MRPL44 deficiency results in inefficient assembly of the mitochondrial ribosome, and in tissue-specific respiratory chain deficiency, manifesting as either Complex I+Complex IV or Complex IV defici…
YLR105C	7.089	15.5858	8.59392	7.7119	5.52595	22.9016	10.2227	7.62442	2.82558	3.96216	3.10332	2.94709	2.46622	4.51738	3.3537	2.93063	1.13658	-0.156229	2.05116	-0.423076	SEN2	Subunit of the tRNA splicing endonuclease; tRNA splicing endonuclease (Sen complex) is composed of Sen2p, Sen15p, Sen34p, and Sen54p; Sen complex also cleaves the CBP1 mRNA at the mitochondrial surface; Sen2p contains the active site for tRNA 5' splice site cleavage and has similarity to Sen34p and to Archaeal tRNA splicing endonuclease;
YLR188W	15.9825	34.9235	15.8977	18.1022	12.4183	36.538	16.764	20.9424	3.99842	5.12612	3.99075	4.1781	3.6344	5.19132	4.06729	4.38835	1.12771	0.187349	1.55692	0.321058	MDL1	Mitochondrial inner membrane half-type ABC transporter; mediates export of peptides generated upon proteolysis of mitochondrial proteins; plays a role in the regulation of cellular resistance to oxidative stress
YDR232W	119.332	259.894	109.452	150.289	107.531	266.914	95.8164	132.801	6.89884	8.02178	6.77416	7.2316	6.74861	8.06023	6.5822	7.05312	1.12294	0.457438	1.31162	0.470918	HEM1	5-aminolevulinate synthase; catalyzes the first step in the heme biosynthetic pathway; an N-terminal signal sequence is required for localization to the mitochondrial matrix; expression is regulated by Hap2p-Hap3p; has a pyridoxal phosphate cofactor whose insertion is mediated by Mcx1p
YPL104W	11.1695	24.3167	9.21647	12.1309	9.95055	14.6652	10.8678	10.8813	3.48149	4.60388	3.20421	3.60061	3.31478	3.87432	3.44198	3.44378	1.12239	0.396394	0.559545	0.00179462	MSD1	Mitochondrial aspartyl-tRNA synthetase; required for acylation of aspartyl-tRNA; yeast and bacterial aspartyl-, asparaginyl-, and lysyl-tRNA synthetases contain regions with high sequence similarity, suggesting a common ancestral gene
YIL094C	176.94	384.739	160.327	200.475	170.064	395.624	179.899	226.022	7.46711	8.58774	7.32487	7.64728	7.40993	8.62799	7.49104	7.82032	1.12062	0.322405	1.21805	0.329278	LYS12	Homo-isocitrate dehydrogenase; an NAD-linked mitochondrial enzyme required for the fourth step in the biosynthesis of lysine, in which homo-isocitrate is oxidatively decarboxylated to alpha-ketoadipate
YDR061W	24.9467	53.7523	24.0438	27.9509	19.3254	48.9975	26.8236	24.4341	4.64078	5.74825	4.58759	4.80482	4.27243	5.61464	4.74543	4.61083	1.10748	0.21723	1.34221	-0.134603	0	Protein with similarity to ABC transporter family members; lacks predicted membrane-spanning regions; transcriptionally activated by Yrm1p along with genes involved in multidrug resistance
YDL142C	20.3629	43.7615	25.5388	28.3921	27.3424	52.044	22.041	26.2233	4.34787	5.45159	4.67462	4.82742	4.77307	5.70166	4.46212	4.71278	1.10372	0.152798	0.92859	0.250656	CRD1	Cardiolipin synthase; produces cardiolipin, which is a phospholipid of the mitochondrial inner membrane that is required for normal mitochondrial membrane potential and function and for correct integration of membrane-multispanning proteins into the mitochondrial outer membrane; required to maintain tubular mitochondrial morphology and functions in mitochondrial fusion; also required for normal v…
YMR301C	20.3347	43.6268	18.9025	19.2294	15.0963	33.1225	20.5015	25.7901	4.34587	5.44714	4.2405	4.26524	3.91612	5.04974	4.35766	4.68875	1.10127	0.0247366	1.13362	0.33109	ATM1	Mitochondrial inner membrane ATP-binding cassette (ABC) transporter; exports mitochondrially synthesized precursors of iron-sulfur (Fe/S) clusters to the cytosol; human homolog ABCB7 can complement yeast null mutant
YBL025W	28.7991	61.0964	19.4795	27.3422	22.5775	35.026	45.9371	56.9475	4.84795	5.93302	4.28389	4.77306	4.49681	5.13036	5.52159	5.83156	1.08507	0.48917	0.633545	0.309971	RRN10	Protein involved in promoting high level transcription of rDNA; subunit of UAF (upstream activation factor) for RNA polymerase I
YBR003W	43.0829	91.0667	29.3307	38.7801	25.7972	108.447	35.2291	39.887	5.42904	6.50885	4.87434	5.27724	4.68914	6.76085	5.13869	5.31785	1.07981	0.402901	2.07171	0.179153	COQ1	Hexaprenyl pyrophosphate synthetase; catalyzes the first step in ubiquinone (coenzyme Q) biosynthesis
YGR031W	21.0014	44.1416	18.9468	24.7306	18.2744	26.7304	24.3616	33.9244	4.39242	5.46407	4.24388	4.62822	4.19175	4.74041	4.60654	5.08425	1.07165	0.38434	0.548657	0.477713	IMO32	Conserved mitochondrial protein of unknown function; processed by both mitochondrial processing peptidase and mitochondrial octapeptidyl aminopeptidase; gene contains the nested antisense gene NAG1
YCL017C	102.17	212.99	87.9219	115.083	88.026	232.99	99.3734	131.128	6.67483	7.73464	6.45815	6.84653	6.45986	7.86413	6.63479	7.03483	1.05981	0.38838	1.40427	0.400045	NFS1	Cysteine desulfurase; involved in iron-sulfur cluster (Fe/S) biogenesis and in thio-modification of mitochondrial and cytoplasmic tRNAs; essential protein located predominantly in mitochondria
YJR121W	566.806	1176.14	564.777	674.787	502.038	1237.39	574.455	664.422	9.14671	10.1998	9.14154	9.39829	8.97165	10.2731	9.16605	9.37596	1.05314	0.256752	1.30143	0.209905	ATP2	Beta subunit of the F1 sector of mitochondrial F1F0 ATP synthase; which is a large, evolutionarily conserved enzyme complex required for ATP synthesis; F1 translationally regulates ATP6 and ATP8 expression to achieve a balanced output of ATP synthase genes encoded in nucleus and mitochondria; phosphorylated
YAL056W	8.82626	18.285	8.49626	11.9539	7.4403	15.0055	11.1133	10.3633	3.1418	4.19259	3.08683	3.57941	2.89536	3.90742	3.47421	3.37341	1.05079	0.492585	1.01206	-0.100802	GPB2	Multistep regulator of cAMP-PKA signaling; inhibits PKA downstream of Gpa2p and Cyr1p, thereby increasing cAMP dependency; inhibits Ras activity through direct interactions with Ira1p/2p; regulated by G-alpha protein Gpa2p; GPB2 has a paralog, GPB1, that arose from the whole genome duplication
YLR151C	7.86045	16.2184	7.08577	5.28616	6.1273	16.4313	10.4834	9.83754	2.97461	4.01956	2.82492	2.40222	2.61525	4.03838	3.39003	3.2983	1.04495	-0.422704	1.42313	-0.0917361	PCD1	8-oxo-dGTP diphosphatase; prevents spontaneous mutagenesis via sanitization of oxidized purine nucleoside triphosphates; can also act as peroxisomal pyrophosphatase with specificity for coenzyme A and CoA derivatives, may function to remove potentially toxic oxidized CoA disulfide from peroxisomes to maintain the capacity for beta-oxidation of fatty acids; nudix hydrolase family member; similar E…
YHR059W	42.4011	87.2686	36.425	42.2893	59.5224	89.8553	56.3785	49.6488	5.40603	6.44739	5.18686	5.40222	5.89536	6.48953	5.81707	5.63369	1.04136	0.215364	0.594171	-0.183385	FYV4	Protein of unknown function; required for survival upon exposure to K1 killer toxin
YOL072W	6.97507	14.3047	10.7723	10.34	5.23274	27.9054	11.4568	10.8544	2.80221	3.83842	3.42925	3.37016	2.38757	4.80247	3.51814	3.44021	1.03621	-0.0590958	2.41491	-0.0779303	THP1	Nuclear pore-associated protein; component of TREX-2 complex (Sac3p-Thp1p-Sus1p-Cdc31p) involved in transcription elongation and mRNA export from the nucleus; involved in post-transcriptional tethering of active genes to the nuclear periphery and to non-nascent mRNP; contains a PAM domain implicated in protein-protein binding
YBL095W	12.0636	24.6083	16.6149	5.28616	15.4317	37.6206	12.7063	14.2269	3.59259	4.62107	4.05441	2.40222	3.94783	5.23345	3.66747	3.83055	1.02848	-1.65219	1.28562	0.163078	MRX3	Protein that associates with mitochondrial ribosome; likely functions in cristae junction formation; the authentic, non-tagged protein is detected in highly purified mitochondria in high-throughput studies
YLR284C	8.35173	16.9496	10.681	12.2714	7.4403	16.3246	13.0481	8.39924	3.06208	4.08318	3.41698	3.61723	2.89536	4.02898	3.70577	3.07026	1.0211	0.200257	1.13362	-0.635507	ECI1	Peroxisomal delta3,delta2-enoyl-CoA isomerase; hexameric protein that converts 3-hexenoyl-CoA to trans-2-hexenoyl-CoA, essential for the beta-oxidation of unsaturated fatty acids, oleate-induced; ECI1 has a paralog, DCI1, that arose from the whole genome duplication
YML110C	150.984	305.792	119.876	134.651	146.382	292.815	151.587	178.491	7.23825	8.25641	6.9054	7.07308	7.1936	8.19385	7.244	7.4797	1.01815	0.167676	1.00025	0.235706	COQ5	2-hexaprenyl-6-methoxy-1,4-benzoquinone methyltransferase; involved in ubiquinone (Coenzyme Q) biosynthesis; localizes to the matrix face of the mitochondrial inner membrane in a large complex with other ubiquinone biosynthetic enzymes; respiratory defect of the null mutant is partially complemented by human COQ5
YHL040C	8.25849	16.5081	5.5648	6.99763	6.17058	10.5302	5.365	5.91802	3.04588	4.0451	2.47633	2.80687	2.62541	3.39646	2.42358	2.56511	0.99922	0.330536	0.771049	0.141534	ARN1	ARN family transporter for siderophore-iron chelates; responsible for uptake of iron bound to ferrirubin, ferrirhodin, and related siderophores; protein increases in abundance and relocalizes to the vacuole upon DNA replication stress
YDR478W	14.7632	29.4478	16.7827	10.1452	10.5216	41.0406	20.252	23.6234	3.88393	4.88009	4.06891	3.34272	3.39529	5.35898	4.33999	4.56215	0.996156	-0.726187	1.96369	0.222155	SNM1	Ribonuclease MRP complex subunit; ribonuclease (RNase) MRP cleaves pre-rRNA and has a role in cell cycle-regulated degradation of daughter cell-specific mRNAs; binds to the NME1 RNA subunit of RNase MRP
YLR404W	10.2565	20.4584	15.7404	15.7657	9.39827	21.3843	14.7733	13.7531	3.35847	4.35462	3.9764	3.97872	3.2324	4.41848	3.88492	3.78169	0.996156	0.00231724	1.18609	-0.103232	SEI1	Seipin involved in lipid droplet (LD) assembly; controls lipid particle morphology, number, and size; promotes initiation of LD formation on the ER, and ensures that LDs bud from the ER towards the cytosolic side of the membrane; forms a complex with Ldb1p at ER-LD contact sites, and stabilizes the sites of contact; integral ER membrane protein; human homolog BSCL2 implicated in congenital lipody…
YER077C	9.83271	19.5117	8.93534	8.52854	12.1121	19.9312	9.3901	9.79911	3.29759	4.28627	3.15952	3.0923	3.59838	4.31696	3.23114	3.29265	0.988681	-0.0672237	0.718582	0.0615102	MRX1	Protein that associates with mitochondrial ribosome; green fluorescent protein (GFP)-fusion protein localizes to the mitochondrion; null mutation results in a decrease in plasma membrane electron transport
YJL193W	11.6343	22.9368	11.1593	14.4646	18.5082	27.7943	16.791	15.2106	3.54031	4.51959	3.48017	3.85446	4.21009	4.79672	4.06962	3.927	0.979283	0.374286	0.586624	-0.142617	0	Putative protein of unknown function; predicted to encode a triose phosphate transporter subfamily member based on phylogenetic analysis; similar to YOR307C/SLY41; deletion mutant has a respiratory growth defect
YOR090C	35.3343	68.6676	30.9351	34.2861	29.6571	69.256	28.1191	26.3594	5.143	6.10156	4.95117	5.09955	4.89031	6.11387	4.81348	4.72024	0.958561	0.14838	1.22356	-0.0932355	PTC5	Mitochondrial type 2C protein phosphatase (PP2C); involved in regulation of pyruvate dehydrogenase activity by dephosphorylating the serine 133 of the Pda1p subunit; localizes to the intermembrane space and is imported via the presequence pathway and processed by the inner membrane protease (Imp1p-Imp2p); acts in concert with kinases Pkp1p and Pkp2p and phosphatase Ptc6p
YPR001W	3.26508	6.32413	2.39309	1.63153	5.51133	11.4952	3.62119	4.08632	1.70712	2.66087	1.25888	0.706226	2.4624	3.52296	1.85646	2.0308	0.953747	-0.552651	1.06056	0.174339	CIT3	Dual specificity mitochondrial citrate and methylcitrate synthase; catalyzes the condensation of acetyl-CoA and oxaloacetate to form citrate and that of propionyl-CoA and oxaloacetate to form 2-methylcitrate
YPR093C	6.0898	11.7705	6.92288	6.97479	10.3337	37.0327	9.82363	8.89179	2.6064	3.55711	2.79137	2.80215	3.36929	5.21073	3.29626	3.15247	0.950713	0.0107788	1.84144	-0.143783	ASR1	Ubiquitin ligase that modifies and regulates RNA Pol II; involved in a putative alcohol-responsive signaling pathway; accumulates in the nucleus under alcohol stress; has a role in organization of septins and the actin cytoskeleton; contains a Ring/PHD finger domain similar to the mammalian rA9 protein
YBR276C	7.65834	14.6742	7.72068	7.79496	6.2694	12.5868	6.32154	6.05513	2.93703	3.87521	2.94873	2.96254	2.64833	3.65384	2.66028	2.59816	0.938182	0.0138129	1.00551	-0.0621173	PPS1	Protein phosphatase; has specificity for serine, threonine, and tyrosine residues; has a role in the DNA synthesis phase of the cell cycle
YGR084C	32.2737	61.5985	24.0156	32.1224	21.9478	58.4284	38.6401	41.162	5.01229	5.94482	4.5859	5.00551	4.456	5.8686	5.27203	5.36324	0.932538	0.419604	1.4126	0.0912156	MRP13	Mitochondrial ribosomal protein of the small subunit
YDR337W	38.5465	72.3815	37.4707	49.5346	45.7864	74.5834	59.1203	72.3627	5.26853	6.17755	5.22769	5.63037	5.51685	6.22078	5.88558	6.17717	0.909022	0.402676	0.703935	0.291593	MRPS28	Mitochondrial ribosomal protein of the small subunit
YML054C	2.11973	3.97689	2.10849	1.52055	2.01429	7.73418	2.45012	2.60867	1.08388	1.99164	1.07621	0.604596	1.01027	2.95125	1.29285	1.38332	0.907761	-0.471614	1.94097	0.0904673	CYB2	Cytochrome b2 (L-lactate cytochrome-c oxidoreductase); component of the mitochondrial intermembrane space, required for lactate utilization; expression is repressed by glucose and anaerobic conditions
YLR446W	5.40066	10.1254	4.79645	6.22619	10.3099	19.9398	7.51148	5.18998	2.43314	3.33991	2.26197	2.63835	3.36596	4.31758	2.9091	2.37573	0.90677	0.376383	0.951621	-0.533368	0	Putative hexokinase; transcript is upregulated during sporulation and the unfolded protein response; YLR446W is not an essential gene
YBR147W	3.10368	5.80256	1.9646	1.60728	1.00545	13.7264	3.53726	3.88433	1.63398	2.53669	0.974236	0.68462	0.00783491	3.77888	1.82263	1.95767	0.902708	-0.289616	3.77105	0.135035	RTC2	Putative vacuolar membrane transporter for cationic amino acids; likely contributes to amino acid homeostasis by exporting cationic amino acids from the vacuole; positive regulation by Lys14p suggests that lysine may be the primary substrate; member of the PQ-loop family, with seven transmembrane domains; similar to mammalian PQLC2 vacuolar transporter; RTC2 has a paralog, YPQ1, that arose from t…
YGL039W	32.399	60.1353	35.3305	40.4057	23.9458	58.3767	36.6166	37.3943	5.01788	5.91014	5.14284	5.33649	4.5817	5.86732	5.19442	5.22475	0.892265	0.193643	1.28562	0.0303226	0	Aldehyde reductase; reduces aliphatic aldehyde substrates using NADH as cofactor; shown to reduce carbonyl compounds to chiral alcohols
YDL085C-A	100.712	186.778	90.4046	95.6173	83.1563	179.251	187.063	156.786	6.65409	7.54518	6.49832	6.5792	6.37775	7.48584	7.54738	7.29265	0.891086	0.0808749	1.10808	-0.25473	0	Putative protein of unknown function; green fluorescent protein (GFP)-fusion protein localizes to the cytoplasm and nucleus
YOR010C	6.48568	12.0079	2.37679	0.864222	1.2164	8.30318	2.27628	2.13605	2.69726	3.58591	1.24902	-0.210526	0.282615	3.05366	1.18668	1.09494	0.888652	-1.45954	2.77105	-0.0917361	TIR2	Putative cell wall mannoprotein; member of the Srp1p/Tip1p family of serine-alanine-rich proteins; transcription is induced by cold shock and anaerobiosis; TIR2 has a paralog, TIR3, that arose from the whole genome duplication
YMR198W	8.43609	15.5989	9.78993	7.11941	6.01236	9.40514	9.82597	11.9217	3.07658	3.96338	3.2913	2.83176	2.58793	3.23345	3.2966	3.57552	0.886802	-0.459541	0.645518	0.278918	CIK1	Kinesin-associated protein; required for both karyogamy and mitotic spindle organization, interacts stably and specifically with Kar3p and may function to target this kinesin to a specific cellular role; locus encodes a long and short transcript with differing functions; CIK1 has a paralog, VIK1, that arose from the whole genome duplication
YNL245C	15.8636	29.2909	16.2436	22.1487	13.3011	22.6984	22.1528	19.7077	3.98765	4.87238	4.0218	4.46915	3.73347	4.50452	4.46941	4.30069	0.88473	0.447349	0.771049	-0.168726	CWC25	Splicing factor required for the first step of pre-mRNA splicing; binding to the spliceosome requires Prp2p and Yju2p; heat-stable protein; has similarity to S. pombe Cwf25p
YDR065W	7.7797	14.3646	5.69004	7.67579	6.523	9.74012	7.99538	4.86823	2.95971	3.84444	2.50844	2.94032	2.70554	3.28394	2.99917	2.2834	0.88473	0.431878	0.578404	-0.715768	RRG1	Protein of unknown function; required for vacuolar acidification and mitochondrial genome maintenance; the authentic, non-tagged protein is detected in highly purified mitochondria in high-throughput studies
YPL270W	16.0984	29.7038	13.8637	18.8059	11.1653	22.9958	16.6863	16.8347	4.00885	4.89258	3.79324	4.23311	3.48094	4.5233	4.06059	4.07337	0.883728	0.439874	1.04235	0.0127744	MDL2	Mitochondrial inner membrane half-type ABC transporter; required for respiratory growth at high temperature; localizes to vacuole membrane in response to H2O2; similar to human TAP1 and TAP2 implicated in bare lymphocyte syndrome and Wegener-like granulomatosis
YLR304C	1114.28	2045.1	913.606	1095.55	1067.65	2233.23	803.354	1013.06	10.1219	10.998	9.83543	10.0974	10.0602	11.1249	9.64989	9.98451	0.876063	0.262015	1.06468	0.334615	ACO1	Aconitase; required for the tricarboxylic acid (TCA) cycle and also independently required for mitochondrial genome maintenance; component of the mitochondrial nucleoid; mutation leads to glutamate auxotrophy; human homolog ACO2 can complement yeast null mutant
YIL071C	4.32635	7.94035	5.23893	4.40513	11.395	20.5896	8.27869	4.59057	2.11315	2.9892	2.38927	2.13919	3.51034	4.36385	3.0494	2.19867	0.876052	-0.250088	0.853511	-0.850728	PCI8	Possible shared subunit of Cop9 signalosome (CSN) and eIF3; binds eIF3b subunit Prt1p, has possible dual functions in transcriptional and translational control, contains a PCI (Proteasome-COP9 signalosome (CSN)-eIF3) domain
YIL070C	85.0872	154.968	71.8313	91.4148	83.9131	133.652	99.7449	111.302	6.41087	7.27582	6.16654	6.51436	6.39082	7.06234	6.64017	6.79834	0.864953	0.347814	0.671513	0.158166	MAM33	Specific translational activator for the mitochondrial COX1 mRNA; acidic protein of the mitochondrial matrix; related to the human complement receptor gC1q-R
YOR120W	13.9196	25.2071	11.4494	15.0791	3.81554	17.9059	19.9924	14.7405	3.79904	4.65576	3.5172	3.91448	1.93189	4.16237	4.32138	3.88172	0.856716	0.397282	2.23048	-0.439659	GCY1	Glycerol dehydrogenase; involved in an alternative pathway for glycerol catabolism used under microaerobic conditions; also has mRNA binding activity; member of the aldo-keto reductase (AKR) family; human homolog AKR1B1 can complement yeast null mutant; protein abundance increases in response to DNA replication stress; GCY1 has a paralog, YPR1, that arose from the whole genome duplication
YPR024W	69.5419	125.855	58.8305	76.9925	61.3551	133.938	57.8849	68.7381	6.11981	6.97562	5.87849	6.26665	5.93911	7.06542	5.85512	6.10304	0.855809	0.388153	1.12631	0.247921	YME1	Catalytic subunit of i-AAA protease complex; complex is located in mitochondrial inner membrane; responsible for degradation of unfolded or misfolded mitochondrial gene products; serves as nonconventional translocation motor to pull PNPase into intermembrane space; also has role in intermembrane space protein folding; mutation causes elevated rate of mitochondrial turnover; human homolog YME1L1 c…
YOL136C	11.7808	21.2902	13.1831	15.0462	18.7413	28.1444	17.7881	19.1539	3.55836	4.41211	3.72062	3.91133	4.22815	4.81477	4.15284	4.25957	0.853752	0.190713	0.586624	0.106728	PFK27	6-phosphofructo-2-kinase; catalyzes synthesis of fructose-2,6-bisphosphate; inhibited by phosphoenolpyruvate and sn-glycerol 3-phosphate, expression induced by glucose and sucrose, transcriptional regulation involves protein kinase A
YJR147W	8.44557	15.2356	4.76045	4.63281	2.00637	5.13584	5.85715	7.22272	3.0782	3.92937	2.2511	2.21189	1.00459	2.3606	2.5502	2.85254	0.851178	-0.0392093	1.35601	0.302342	HMS2	Protein with similarity to heat shock transcription factors; overexpression suppresses the pseudohyphal filamentation defect of a diploid mep1 mep2 homozygous null mutant; HMS2 has a paralog, SKN7, that arose from the whole genome duplication
YLR190W	36.7408	65.3589	38.4072	46.9402	43.0355	67.2343	44.5998	51.5168	5.19931	6.03031	5.2633	5.55275	5.42746	6.07113	5.47896	5.68697	0.831	0.28945	0.64367	0.208008	MMR1	Phosphorylated protein of the mitochondrial outer membrane; localizes only to mitochondria of the bud; interacts with Myo2p to mediate mitochondrial distribution to buds; mRNA is targeted to the bud via the transport system involving She2p
YGR165W	41.3955	73.6284	44.788	38.9184	34.5057	69.1891	39.2595	46.0511	5.3714	6.20219	5.48504	5.28238	5.10876	6.11247	5.29497	5.52516	0.830786	-0.20266	1.00371	0.230192	MRPS35	Mitochondrial ribosomal protein of the small subunit; null mutant does not grow on glycerol, is sensitive to 2,4-dichlorophenol, and accumulates large lipid droplets
YGR255C	28.0716	49.9169	27.7493	32.1142	18.6396	39.2306	27.9046	36.1687	4.81104	5.64146	4.79438	5.00514	4.2203	5.29391	4.80243	5.17667	0.830419	0.210761	1.07361	0.374238	COQ6	Flavin-dependent monooxygenase involved in ubiquinone biosynthesis; responsible for hydroxylation at position C5 and deamination at C4 during ubiquinone (Coenzyme Q) biosynthesis; localizes to matrix face of mitochondrial inner membrane in a large complex with other ubiquinone biosynthetic enzymes; human homolog COQ6 can complement yeast null mutant and is implicated in steroid-resistant nephroti…
YBR039W	225.846	392.983	189.923	244.761	171.294	406.629	233.803	281.223	7.81919	8.61832	7.56927	7.93523	7.42033	8.66757	7.86915	8.13557	0.79913	0.365961	1.24724	0.26642	ATP3	Gamma subunit of the F1 sector of mitochondrial F1F0 ATP synthase; F1F0 ATP synthase is a large, evolutionarily conserved enzyme complex required for ATP synthesis
YNR041C	27.3901	47.5074	27.6915	33.5358	24.801	70.9937	33.2362	29.5027	4.77558	5.57008	4.79137	5.06763	4.63233	6.14962	5.05468	4.88277	0.7945	0.276261	1.51729	-0.171906	COQ2	Para hydroxybenzoate polyprenyl transferase; catalyzes the second step in ubiquinone (coenzyme Q) biosynthesis; human COQ2, mutations in which are implicated in an increased risk of mutiple-system atrophy, can complement a yeast coq2 null mutant
YJL218W	6.39163	11.0691	7.20544	7.28195	4.55528	10.3649	9.2064	11.8656	2.67618	3.46847	2.84909	2.86433	2.18754	3.37363	3.20264	3.56871	0.792284	0.0152385	1.18609	0.366075	0	Putative acetyltransferase; similar to bacterial galactoside O-acetyltransferases; induced by oleate in an OAF1/PIP2-dependent manner; promoter contains an oleate response element consensus sequence; non-essential gene
YLR166C	20.7115	35.4949	17.5496	21.0597	21.5265	39.6506	25.9347	26.161	4.37236	5.14954	4.13337	4.39641	4.42804	5.30927	4.69681	4.70934	0.777177	0.263044	0.881232	0.0125344	SEC10	Essential 100kDa subunit of the exocyst complex; the exocyst mediates polarized targeting and tethering of post-Golgi secretory vesicles to active sites of exocytosis at the plasma membrane prior to SNARE-mediated fusion
YOR026W	11.7561	20.0148	10.4757	12.7116	10.4731	14.8938	13.1965	10.3451	3.55534	4.32299	3.38897	3.66807	3.38862	3.89664	3.72208	3.37088	0.767654	0.279101	0.508015	-0.351204	BUB3	Kinetochore checkpoint WD40 repeat protein; localizes to kinetochores during prophase and metaphase, delays anaphase in the presence of unattached kinetochores; forms complexes with Mad1p-Bub1p and with Cdc20p, binds Mad2p and Mad3p; functions at kinetochore to activate APC/C-Cdc20p for normal mitotic progression
YMR268C	8.08839	13.6411	8.98103	11.1914	6.03267	33.1722	11.1386	15.3608	3.01585	3.76989	3.16688	3.48432	2.5928	5.0519	3.4775	3.94118	0.754037	0.31744	2.45911	0.463682	PRP24	Splicing factor that reanneals snRNPs during spliceosome recycling; reanneals U4 and U6 snRNPs
YDR409W	4.8326	8.14787	4.71454	5.52929	3.97405	10.7378	4.78431	4.3907	2.2728	3.02642	2.23712	2.46709	1.99061	3.42462	2.25831	2.13445	0.753622	0.229977	1.43401	-0.12386	SIZ1	SUMO/Smt3 ligase; promotes attachment of small ubiquitin-related modifier sumo (Smt3p) to proteins; regulates Rsp5p ubiquitin ligase activity and is in turn itself regulated by Rsp5p; binds Ubc9p and may bind septins; specifically required for sumoylation of septins in vivo; localized to the septin ring; SIZ1 has a paralog, NFI1, that arose from the whole genome duplication
YHR208W	375.297	631.634	328.07	431.501	305.185	695.263	321.687	403.667	8.55189	9.30295	8.35786	8.75322	8.25354	9.44141	8.32952	8.65702	0.751058	0.395359	1.18788	0.327506	BAT1	Mitochondrial branched-chain amino acid (BCAA) aminotransferase; preferentially involved in BCAA biosynthesis; homolog of murine ECA39; highly expressed during logarithmic phase and repressed during stationary phase; BAT1 has a paralog, BAT2, that arose from the whole genome duplication
YPR175W	12.0003	20.1394	12.0573	14.9608	10.3667	22.1137	12.7067	14.4498	3.585	4.33195	3.59183	3.90312	3.37389	4.46687	3.66752	3.85298	0.74695	0.311288	1.09298	0.185454	DPB2	Second largest subunit of DNA polymerase II (DNA polymerase epsilon); required for maintenance of fidelity of chromosomal replication; essential motif in C-terminus is required for formation of the four-subunit Pol epsilon; expression peaks at the G1/S phase boundary; Cdc28p substrate
YBR163W	6.28164	10.5078	4.26023	4.87953	8.64855	19.9678	5.17897	5.22619	2.65114	3.39339	2.09093	2.28674	3.11246	4.31961	2.37267	2.38576	0.742243	0.195811	1.20715	0.0130939	EXO5	Mitochondrial 5'-3' exonuclease and sliding exonuclease; required for mitochondrial genome maintenance; distantly related to the RecB nuclease domain of bacterial RecBCD recombinases; may be regulated by the transcription factor Ace2
YIL101C	7.2287	12.0856	7.44717	9.15069	8.73976	12.5596	9.91628	9.3296	2.85374	3.59522	2.89669	3.19388	3.12759	3.65072	3.3098	3.22182	0.741485	0.297188	0.523122	-0.0879839	XBP1	Transcriptional repressor; binds promoter sequences of cyclin genes, CYS3, and SMF2; not expressed during log phase of growth, but induced by stress or starvation during mitosis, and late in meiosis; represses 15% of all yeast genes as cells transition to quiescence; important for maintaining G1 arrest and for longevity of quiescent cells; member of Swi4p/Mbp1p family; phosphorylated by Cdc28p; r…
YDR197W	12.8818	21.4956	9.82372	10.7354	10.711	24.8064	11.339	13.0991	3.68727	4.42597	3.29627	3.4243	3.42102	4.63264	3.50323	3.71139	0.738703	0.128033	1.21162	0.208166	CBS2	Mitochondrial translational activator of the COB mRNA; interacts with translating ribosomes, acts on the COB mRNA 5'-untranslated leader
YNR059W	5.75982	9.58528	4.44019	5.74186	4.61812	9.63216	8.21952	9.41616	2.52602	3.26082	2.15062	2.52152	2.2073	3.26786	3.03905	3.23514	0.734799	0.370897	1.06056	0.196084	MNT4	Putative alpha-1,3-mannosyltransferase; not required for protein O-glycosylation
YOR065W	73.7871	121.993	62.9108	75.9565	52.0098	87.1117	74.6899	103.34	6.2053	6.93066	5.97524	6.2471	5.70071	6.44479	6.22284	6.69125	0.725359	0.271865	0.744082	0.468412	CYT1	Cytochrome c1; component of the mitochondrial respiratory chain; expression is regulated by the heme-activated, glucose-repressed Hap2p/3p/4p/5p CCAAT-binding complex
YDR313C	6.42441	10.4305	11.0379	9.42637	6.24361	17.758	14.4101	13.7964	2.68356	3.38274	3.46439	3.2367	2.64238	4.15039	3.84901	3.78622	0.699175	-0.227688	1.50801	-0.0627847	PIB1	RING-type ubiquitin ligase of the endosomal and vacuolar membranes; binds phosphatidylinositol(3)-phosphate; contains a FYVE finger domain
YJR134C	9.53187	15.4757	10.0231	13.1005	12.6162	36.4347	11.2597	11.7589	3.25276	3.95193	3.32526	3.71155	3.6572	5.18724	3.49309	3.55569	0.699175	0.386288	1.53004	0.0625921	SGM1	Protein of unknown function; required for wild-type growth rate on galactose and mannose; localizes to COPI coated vesicles and the Golgi apparatus
YLR412W	17.6788	28.703	15.766	17.1704	15.2064	29.6571	21.139	14.6867	4.14395	4.84313	3.97874	4.10185	3.92661	4.89031	4.40183	3.87644	0.699175	0.123108	0.963694	-0.525389	BER1	Protein involved in microtubule-related processes; GFP-fusion protein localizes to the cytoplasm and is induced in response to the DNA-damaging agent MMS; YLR412W is not an essential gene; similar to Arabidopsis SRR1 gene
YHR037W	49.8199	80.5719	51.2895	69.7773	37.2662	71.5445	67.9939	72.5305	5.63865	6.33221	5.68059	6.12469	5.2198	6.16077	6.08733	6.18052	0.693556	0.444095	0.940974	0.0931816	PUT2	Delta-1-pyrroline-5-carboxylate dehydrogenase; nuclear-encoded mitochondrial protein involved in utilization of proline as sole nitrogen source; deficiency of human homolog ALDH4A1 causes type II hyperprolinemia (HPII), an autosomal recessive inborn error of metabolism; human homolog ALDH4A1 can complement yeast null mutant
YNR001C	251.598	405.941	217.659	284.724	224.918	342.473	256.909	297.751	7.97498	8.66513	7.76592	8.15342	7.81325	8.41985	8.00511	8.21796	0.690148	0.387498	0.606593	0.212851	CIT1	Citrate synthase; catalyzes the condensation of acetyl coenzyme A and oxaloacetate to form citrate; the rate-limiting enzyme of the TCA cycle; nuclear encoded mitochondrial protein; CIT1 has a paralog, CIT2, that arose from the whole genome duplication
YAL008W	40.4932	65.059	36.922	48.5899	33.068	82.0812	61.5436	73.6418	5.33961	6.02368	5.20641	5.60259	5.04736	6.35898	5.94354	6.20245	0.684068	0.396177	1.31162	0.258916	FUN14	Mitochondrial protein of unknown function
YJL046W	12.2519	19.6709	13.6088	10.5982	10.9149	43.4614	13.8892	13.2891	3.61494	4.29799	3.76647	3.40574	3.44822	5.44166	3.79589	3.73217	0.683055	-0.360723	1.99344	-0.0637217	AIM22	Putative lipoate-protein ligase; required along with Lip2 and Lip5 for lipoylation of Lat1p and Kgd2p; similar to E. coli LplA; null mutant displays reduced frequency of mitochondrial genome loss
YDR406W	6.32255	10.1137	7.23516	9.13686	5.98148	13.2697	5.64144	6.54733	2.66051	3.33824	2.85503	3.1917	2.5805	3.73006	2.49606	2.71091	0.677737	0.336673	1.14956	0.214844	PDR15	Plasma membrane ATP binding cassette (ABC) transporter; multidrug transporter and general stress response factor implicated in cellular detoxification; regulated by Pdr1p, Pdr3p and Pdr8p; promoter contains a PDR responsive element; PDR15 has a paralog, PDR5, that arose from the whole genome duplication
YDR364C	11.1968	17.8809	11.1375	8.94581	13.7359	26.7892	13.6111	18.665	3.48502	4.16035	3.47735	3.16121	3.77988	4.74358	3.76671	4.22226	0.675328	-0.316137	0.963694	0.455547	CDC40	Pre-mRNA splicing factor; important for catalytic step II of pre-mRNA splicing and plays a role in cell cycle progression; required for DNA synthesis during mitosis and meiosis; has WD repeats; thermosensitivity of the cdc40 null mutant is functionally complemented by a chimeric construct containing the N-terminal 156 amino acids of yeast Cdc40p fused to the C-terminal two thirds (297 amino acids…
YKL029C	76.1518	121.611	84.1921	101.93	61.8357	96.4133	79.2189	93.1184	6.25081	6.92613	6.39561	6.67144	5.95037	6.59116	6.30777	6.54099	0.675328	0.275828	0.640793	0.233221	MAE1	Mitochondrial malic enzyme; catalyzes the oxidative decarboxylation of malate to pyruvate, which is a key intermediate in sugar metabolism and a precursor for synthesis of several amino acids
YLR233C	1.82264	2.89343	1.57124	0.769082	1.29898	5.17237	1.68538	1.52072	0.866028	1.53278	0.651908	-0.37879	0.377385	2.37083	0.75307	0.60475	0.666753	-1.0307	1.99344	-0.14832	EST1	TLC1 RNA-associated factor involved in telomere length regulation; recruitment subunit of telomerase; has G-quadruplex promoting activity required for telomere elongation; possible role in activating telomere-bound Est2p-TLC1-RNA; EST1 has a paralog, EBS1, that arose from the whole genome duplication
YKR045C	20.0807	31.8615	18.6123	19.9314	19.5155	36.0787	23.6163	14.422	4.32774	4.99374	4.21819	4.31697	4.28655	5.17308	4.56171	3.8502	0.666008	0.0987863	0.886526	-0.711509	0	Putative protein of unknown function; epitope-tagged protein localizes to the cytoplasm
YJR089W	3.85195	6.1118	4.96357	5.76269	2.18373	7.45313	5.86119	6.90252	1.94559	2.6116	2.31138	2.52674	1.1268	2.89785	2.55119	2.78712	0.666008	0.215364	1.77105	0.235928	BIR1	Subunit of chromosomal passenger complex (CPC); CPC is comprised of Ipl1p-Sli15p-Bir1p-Nbl1p and regulates chromosome segregation; required for chromosome bi-orientation and for spindle assembly checkpoint activation upon reduced sister kinetochore tension; relative distribution to shortened microtubules increases upon DNA replication stress; sumoylated in an Mms21p-dependent manner; human surviv…
YJR100C	18.1337	28.6121	16.5133	20.0454	6.3709	27.9566	19.1434	21.6559	4.1806	4.83856	4.04556	4.3252	2.6715	4.80512	4.25878	4.43669	0.657952	0.279642	2.13362	0.177915	AIM25	Putative protein of unknown function; non-tagged protein is detected in purified mitochondria in high-throughput studies; similar to murine NOR1; null mutant is viable and displays elevated frequency of mitochondrial genome loss
YBR221C	583.024	915.339	458.953	540.17	509.843	1086.53	454.491	497.274	9.18741	9.83816	8.8422	9.07727	8.99391	10.0855	8.82811	8.9579	0.650752	0.235069	1.0916	0.129787	PDB1	E1 beta subunit of the pyruvate dehydrogenase (PDH) complex; PDH is an evolutionarily conserved multi-protein complex found in mitochondria
YPL134C	13.4705	21.1414	13.3991	11.766	12.4805	19.6598	13.007	14.077	3.75174	4.402	3.74407	3.55655	3.6416	4.29718	3.70122	3.81527	0.650265	-0.187518	0.655572	0.11405	ODC1	Mitochondrial inner membrane transporter; 2-oxodicarboxylate transporter, exports 2-oxoadipate and 2-oxoglutarate from the mitochondrial matrix to the cytosol for lysine and glutamate biosynthesis and lysine catabolism; suppresses, in multicopy, an fmc1 null mutation; ODC1 has a paralog, ODC2, that arose from the whole genome duplication
YFR041C	41.0509	64.351	50.4079	66.4802	41.363	79.1945	58.8269	79.8102	5.35934	6.00789	5.65558	6.05485	5.37027	6.30733	5.8784	6.3185	0.648549	0.399273	0.937059	0.440096	ERJ5	Type I membrane protein with a J domain; required to preserve the folding capacity of the endoplasmic reticulum; loss of the non-essential ERJ5 gene leads to a constitutively induced unfolded protein response
YER128W	11.931	18.703	12.277	14.5825	8.79641	15.0112	18.8753	20.2097	3.57665	4.2252	3.61789	3.86617	3.13691	3.90796	4.23843	4.33697	0.648549	0.248278	0.771049	0.098548	VFA1	Protein that interacts with Vps4p and has a role in vacuolar sorting; stimulates the ATPase activity of Vps4; localizes to endosomes in a Vps4-dependent manner; overexpression causes canavanine sensitivity and confers a partial class D vacuole morphology
YOL006C	29.8664	46.7271	25.711	34.3703	24.7687	40.2868	37.1963	49.3396	4.90045	5.54619	4.68431	5.10309	4.63045	5.33223	5.21709	5.62467	0.645735	0.41878	0.701786	0.407588	TOP1	Topoisomerase I; nuclear enzyme that relieves torsional strain in DNA by cleaving and re-sealing the phosphodiester backbone; relaxes both positively and negatively supercoiled DNA; functions in replication, transcription, and recombination; role in processing ribonucleoside monophosphates in genomic DNA into irreversible single-strand breaks; enzymatic activity and interaction with Nsr1p are neg…
YAL039C	38.8092	60.6573	37.0593	42.643	39.8291	81.1849	47.0389	55.759	5.27833	5.92261	5.21176	5.41424	5.31575	6.34314	5.55578	5.80113	0.644283	0.202474	1.02739	0.245352	CYC3	Cytochrome c heme lyase (holocytochrome c synthase); attaches heme to apo-cytochrome c (Cyc1p or Cyc7p) in mitochondrial intermembrane space; human homolog HCCS implicated in microphthalmia with linear skin defects (MLS), and can complement yeast null mutant
YLR089C	61.5094	96.124	59.9203	82.7748	56.8077	109.811	62.5794	70.0504	5.94273	6.58682	5.90497	6.37112	5.82801	6.77888	5.96762	6.13032	0.64409	0.466147	0.95087	0.162706	ALT1	Alanine transaminase (glutamic pyruvic transaminase); involved in alanine biosynthesis and catabolism; TOR1-independent role in determining chronological lifespan; expression is induced in the presence of alanine; repression is mediated by Nrg1p; ALT1 has a paralog, ALT2, that arose from the whole genome duplication; Alt2p is catalytically inactive
YBR223C	6.75508	10.5519	4.27589	2.91516	6.01789	13.0704	6.22451	5.47597	2.75597	3.39944	2.09623	1.54358	2.58926	3.70823	2.63796	2.45312	0.643465	-0.552651	1.11897	-0.184845	TDP1	Tyrosyl-DNA phosphodiesterase I; hydrolyzes 3' and 5'-phosphotyrosyl bonds; involved in the repair of DNA lesions created by topoisomerase I and topoisomerase II; mutations in human homolog result in the neurodegenerative disease SCAN1
YDL183C	6.52479	10.1698	6.4902	5.61654	0.930037	17.4583	8.00587	7.59431	2.70593	3.34621	2.69826	2.48968	-0.10464	4.12584	3.00106	2.92492	0.640281	-0.20858	4.23048	-0.0761392	0	Protein that may form an active mitochondrial KHE system; mitochondrial inner-membrane protein; non-essential gene; KHE system stands for K+/H+ exchanger system
YMR277W	20.1948	31.4293	18.7258	14.8041	19.109	31.222	21.6381	24.3818	4.33591	4.97404	4.22696	3.88793	4.25618	4.96449	4.4355	4.60773	0.638128	-0.339028	0.708313	0.172228	FCP1	Carboxy-terminal domain (CTD) phosphatase; essential for dephosphorylation of the repeated C-terminal domain of the RNA polymerase II large subunit (Rpo21p); relocalizes to the cytosol in response to hypoxia
YGL236C	5.99227	9.32354	5.33962	6.87438	10.6767	17.4607	5.96057	6.17144	2.5831	3.22088	2.41674	2.78123	3.41639	4.12604	2.57545	2.62561	0.637774	0.364493	0.709648	0.050157	MTO1	Mitochondrial protein; forms heterodimer complex with Mss1p that performs 5-carboxymethylaminomethyl modification of the wobble uridine base in mitochondrial tRNAs; required for respiration in paromomycin-resistant 15S rRNA mutants; human homolog MTO1 can complement yeast null mutant
YFL034W	10.0408	15.5858	11.4586	11.2325	9.43039	18.933	12.1455	11.4947	3.3278	3.96216	3.51835	3.4896	3.23732	4.24283	3.60235	3.5229	0.634366	-0.0287495	1.00551	-0.0794577	0	Putative integral membrane protein that interacts with Rpp0p; Rpp0p is a component of the ribosomal stalk
YLR376C	10.3534	16.0624	7.89551	9.17433	1.2298	2.09867	9.94189	10.474	3.37203	4.00562	2.98103	3.1976	0.298425	1.06947	3.31352	3.38874	0.633586	0.216569	0.771049	0.0752174	PSY3	Component of Shu complex (aka PCSS complex); Shu complex also includes Shu1, Csm2, Shu2, and promotes error-free DNA repair; promotes Rad51p filament assembly; Shu complex mediates inhibition of Srs2p function; Psy3p and Csm2p contain similar DNA-binding regions which work together to form a single DNA binding site; deletion of PSY3 results in a mutator phenotype; deletion increases sensitivity t…
YGL171W	33.7623	52.3313	29.9009	39.8336	25.8564	41.4226	44.5544	57.7754	5.07734	5.7096	4.90212	5.31592	4.69245	5.37235	5.4775	5.85238	0.632261	0.413797	0.679901	0.374886	ROK1	RNA-dependent ATPase; involved in pre-rRNA processing at sites A0, A1, and A2, and in control of cell cycle progression; contains two upstream open reading frames (uORFs) in 5' untranslated region which regulate translation
YDL174C	155.226	239.469	129.211	143.636	141.961	231.011	120.115	145.301	7.27822	7.9037	7.01359	7.16627	7.14935	7.85182	6.90827	7.1829	0.625476	0.152683	0.702462	0.274628	DLD1	D-lactate dehydrogenase; oxidizes D-lactate to pyruvate, transcription is heme-dependent, repressed by glucose, and derepressed in ethanol or lactate; located in the mitochondrial inner membrane
YBL099W	452.526	697.307	361.26	464.309	389.353	820.059	433.077	475.44	8.82186	9.44565	8.49689	8.85894	8.60493	9.67958	8.75848	8.89312	0.623793	0.362049	1.07465	0.134639	ATP1	Alpha subunit of the F1 sector of mitochondrial F1F0 ATP synthase; which is a large, evolutionarily conserved enzyme complex required for ATP synthesis; F1 translationally regulates ATP6 and ATP8 expression to achieve a balanced output of ATP synthase genes encoded in nucleus and mitochondria; phosphorylated; N-terminally propionylated in vivo
YDR404C	94.2622	144.584	101.05	105.723	97.4635	163.352	105.654	123.931	6.55861	7.17576	6.65892	6.72415	6.60679	7.35184	6.7232	6.95339	0.617152	0.0652266	0.745054	0.230192	RPB7	RNA polymerase II subunit B16; forms dissociable heterodimer with Rpb4p; Rpb4/7 dissociates from RNAPII as Ser2 CTD phosphorylation increases; Rpb4/7 regulates cellular lifespan via mRNA decay process; involved in recruitment of 3'-end processing factors to transcribing RNA polymerase II complex, export of mRNA to cytoplasm under stress conditions; also involved in translation initiation
YLR224W	8.14803	12.494	12.6075	10.601	6.45229	9.63454	12.7385	14.3756	3.02645	3.64316	3.65621	3.40612	2.68981	3.26822	3.67112	3.84555	0.616713	-0.250088	0.578404	0.174429	UCC1	F-box protein and component of SCF ubiquitin ligase complexes; involved in ubiquitin-dependent protein catabolism; readily monoubiquitinated in vitro by SCF-Ubc4 complexes; SCF-Ucc1 regulates level of Cit2 citrate synthase protein to maintain citrate homeostasis, acts as metabolic switch for glyoxylate cycle; UCC1 transcription is downregulated in cells grown on C2-compounds
YMR302C	25.4482	38.9242	18.0809	24.8139	19.9575	46.0077	22.5131	24.4094	4.66949	5.2826	4.1764	4.63307	4.31886	5.5238	4.49269	4.60936	0.613104	0.456677	1.20495	0.116673	YME2	Integral inner mitochondrial membrane protein; role in maintaining mitochondrial nucleoid structure and number; mutants exhibit an increased rate of mitochondrial DNA escape; shows some sequence similarity to exonucleases
YOL027C	60.0508	91.7388	50.4536	63.9321	60.7689	161.315	66.5983	83.0901	5.90811	6.51946	5.65689	5.99847	5.92526	7.33374	6.05741	6.3766	0.611347	0.341582	1.40848	0.31919	MDM38	Mitochondrial protein; forms a complex with Mba1p to facilitate recruitment of mRNA-specific translational activators to ribosomes; roles in protein export and K+/H+ exchange; human ortholog Letm1 implicated in Wolf-Hirschhorn syndrome
YBR185C	33.9477	51.7023	33.4689	42.5935	22.4815	67.5952	30.531	36.1886	5.08524	5.69216	5.06475	5.41256	4.49066	6.07885	4.9322	5.17746	0.606916	0.347814	1.58818	0.245259	MBA1	Membrane-associated mitochondrial ribosome receptor; forms a complex with Mdm38p that may facilitate recruitment of mRNA-specific translational activators to ribosomes; possible role in protein export from the matrix to inner membrane
YLR439W	42.4132	64.4686	36.459	47.5589	39.184	68.46	38.3391	50.6236	5.40644	6.01053	5.1882	5.57164	5.29219	6.09719	5.26075	5.66174	0.604085	0.383438	0.804996	0.400993	MRPL4	Mitochondrial ribosomal protein of the large subunit; homolog of prokaryotic L29 ribosomal protein; located at the ribosomal tunnel exit
YPL189C-A	117.907	178.802	140.494	81.6245	100.663	164.313	117.611	106.061	6.8815	7.48222	7.13436	6.35093	6.65339	7.36031	6.87787	6.72875	0.600712	-0.783431	0.706919	-0.149124	COA2	Cytochrome oxidase assembly factor; null mutation results in respiratory deficiency with specific loss of cytochrome oxidase activity; functions downstream of assembly factors Mss51p and Coa1p and interacts with assembly factor Shy1p
YOR266W	11.4515	17.3102	8.24853	11.2471	7.73932	22.8125	10.0063	9.94583	3.51747	4.11355	3.04414	3.49149	2.95221	4.51175	3.32284	3.31409	0.596081	0.447349	1.55954	-0.00874671	PNT1	Mitochondrial integral inner membrane protein; involved in membrane insertion of C-terminus of Cox2p, interacts genetically and physically with Cox18p; deletion mutant sensitive to the anti-Pneumocystis carinii drug pentamidine
YJL060W	135.057	203.293	102.159	143.822	100.545	195.602	117.106	124.357	7.07743	7.66742	6.67468	7.16814	6.65169	7.61177	6.87167	6.95835	0.589991	0.493461	0.960083	0.0866802	BNA3	Kynurenine aminotransferase; catalyzes formation of kynurenic acid from kynurenine; potential Cdc28p substrate
YER113C	16.6798	25.0963	16.2384	19.9167	18.548	29.4943	17.7019	14.435	4.06003	4.6494	4.02133	4.31591	4.2132	4.88236	4.14583	3.85149	0.589371	0.294572	0.669169	-0.294335	TMN3	Protein with a role in cellular adhesion and filamentous growth; similar to Emp70p and Tmn2p; member of Transmembrane Nine family with 9 transmembrane segments; localizes to Golgi; induced by 8-methoxypsoralen plus UVA irradiation
YIL097W	8.41647	12.6136	7.24487	5.12225	7.49797	12.7954	9.15265	7.39364	3.07322	3.65691	2.85696	2.35678	2.9065	3.67755	3.19419	2.88629	0.583697	-0.500183	0.771049	-0.307904	FYV10	Subunit of GID complex; involved in proteasome-dependent catabolite inactivation of gluconeogenic enzymes FBPase, PEPCK, and c-MDH; forms dimer with Rmd5p that is then recruited to GID Complex by Gid8p; contains a degenerate RING finger motif needed for GID complex ubiquitin ligase activity in vivo, as well as CTLH and CRA domains; plays role in anti-apoptosis; required for survival upon exposure…
YOL055C	10.1555	15.1757	9.197	7.19532	11.8829	17.513	9.98633	9.29522	3.34418	3.92369	3.20116	2.84706	3.57081	4.13036	3.31995	3.21649	0.579504	-0.354105	0.559545	-0.103465	THI20	Trifunctional enzyme of thiamine biosynthesis, degradation and salvage; has hydroxymethylpyrimidine (HMP) kinase, HMP-phosphate (HMP-P) kinase and thiaminase activities; member of a gene family with THI21 and THI22; HMP and HMP-P kinase activity redundant with Thi21p
YLR256W	25.4068	37.9352	26.5131	35.3926	18.1881	26.2101	25.3228	29.5082	4.66714	5.24546	4.72864	5.14538	4.18493	4.71205	4.66236	4.88305	0.57832	0.416741	0.527123	0.220681	HAP1	Zinc finger transcription factor; involved in the complex regulation of gene expression in response to levels of heme and oxygen; localizes to the mitochondrion as well as to the nucleus; the S288C sequence differs from other strain backgrounds due to a Ty1 insertion in the carboxy terminus
YNL071W	415.334	619.562	360.736	431.666	347.625	610.085	363.183	389.037	8.69813	9.27511	8.4948	8.75377	8.44139	9.25287	8.50455	8.60376	0.576978	0.258972	0.811477	0.0992097	LAT1	Dihydrolipoamide acetyltransferase component (E2) of the PDC; the pyruvate dehydrogenase complex (PDC) catalyzes the oxidative decarboxylation of pyruvate to acetyl-CoA
YNL047C	8.27534	12.3332	7.47164	8.21933	5.8978	19.3551	8.31999	7.44892	3.04882	3.62448	2.90143	3.03902	2.56018	4.27464	3.05658	2.89703	0.57566	0.137596	1.71447	-0.159551	SLM2	Phosphoinositide PI4,5P(2) binding protein, forms a complex with Slm1p; acts downstream of Mss4p in a pathway regulating actin cytoskeleton organization in response to stress; TORC2 complex substrate and effector; SLM2 has a paralog, SLM1, that arose from the whole genome duplication
YPR125W	33.8484	50.2763	33.303	38.0743	24.2547	70.4764	45.9774	50.7654	5.08102	5.65181	5.05758	5.25075	4.60019	6.13907	5.52285	5.66577	0.57079	0.193166	1.53888	0.142922	YLH47	Mitochondrial inner membrane protein; exposed to the mitochondrial matrix; associates with mitochondrial ribosomes; NOT required for respiratory growth; homolog of human Letm1, a protein implicated in Wolf-Hirschhorn syndrome
YNL305C	68.0512	101.051	69.0889	72.084	63.1298	119.702	65.0314	58.2448	6.08855	6.65894	6.11038	6.17161	5.98025	6.9033	6.02307	5.86406	0.570388	0.0612247	0.923052	-0.159009	BXI1	Protein involved in apoptosis; variously described as containing a BCL-2 homology (BH3) domain or as a member of the BAX inhibitor family; reported to promote apoptosis under some conditions and to inhibit it in others; localizes to ER and vacuole; may link the unfolded protein response to apoptosis via regulation of calcium-mediated signaling; translocates to mitochondria under apoptosis-inducin…
YKR077W	35.4316	52.5453	31.3532	34.8042	24.596	39.1751	37.1287	38.0807	5.14696	5.71549	4.97054	5.12119	4.62035	5.29187	5.21446	5.25099	0.568525	0.150649	0.671513	0.0365246	MSA2	Putative transcriptional activator; interacts with G1-specific transcription factor MBF and G1-specific promoters; MSA2 has a paralog, MSA1, that arose from the whole genome duplication
YJL180C	28.5244	42.2784	25.5614	35.2953	22.8932	59.3826	29.8172	23.7993	4.83412	5.40185	4.67589	5.1414	4.51685	5.89197	4.89807	4.57285	0.567724	0.465509	1.37512	-0.325226	ATP12	Assembly factor for F1 sector of mitochondrial F1F0 ATP synthase; conserved protein; required for assembly of alpha and beta subunits into F1 sector of mitochondrial F1F0 ATP synthase; human homolog ATPAF2 can complement yeast atp12 mutant; mutation of human homolog reduces active ATP synthase levels and is associated with the disorder ATPAF2 deficiency
YGR134W	4.83835	7.17059	5.92332	7.63242	4.77452	7.24246	6.90951	5.68267	2.27451	2.84209	2.56641	2.93214	2.25536	2.85648	2.78858	2.50657	0.567578	0.365736	0.601124	-0.282014	CAF130	Subunit of the CCR4-NOT transcriptional regulatory complex; CCR4-NOT complex is evolutionarily-conserved and involved in controlling mRNA initiation, elongation, and degradation
YGR247W	13.2789	19.6681	22.2459	21.0119	24.9048	42.5002	25.2599	22.7416	3.73106	4.29779	4.47547	4.39314	4.63835	5.4094	4.65878	4.50726	0.566724	-0.0823306	0.771049	-0.151517	CPD1	Cyclic nucleotide phosphodiesterase; hydrolyzes ADP-ribose 1'', 2''-cyclic phosphate to ADP-ribose 1''-phosphate; may have a role in tRNA splicing; no detectable phenotype is conferred by null mutation or by overexpression; protein abundance increases in response to DNA replication stress
YHR021W-A	10.5088	15.5652	8.25244	9.45207	5.91282	10.0903	8.9994	4.67242	3.39353	3.96025	3.04482	3.24063	2.56385	3.3349	3.16983	2.22417	0.566724	0.195811	0.771049	-0.945658	ECM12	Putative protein of unknown function; may contribute to cell wall biosynthesis, mutants display zymolyase hypersensitivity
YDL043C	22.6062	33.4744	27.171	34.3799	14.5449	26.7304	33.5833	31.4357	4.49865	5.06499	4.764	5.10349	3.86245	4.74041	5.06967	4.97433	0.566339	0.339499	0.877964	-0.0953383	PRP11	Subunit of the SF3a splicing factor complex; required for spliceosome assembly
YLR405W	18.8881	27.9568	24.6734	19.1569	29.1935	48.4352	22.2165	26.843	4.23941	4.80513	4.62488	4.25979	4.86758	5.59798	4.47356	4.74647	0.565721	-0.365088	0.730407	0.272913	DUS4	Dihydrouridine synthase; member of a widespread family of conserved proteins including Smm1p, Dus1p, and Dus3p
YPR026W	4.4138	6.53163	4.1846	3.62305	2.70333	5.45203	4.81968	3.75457	2.14202	2.70744	2.06509	1.8572	1.43474	2.44679	2.26894	1.90865	0.565423	-0.207884	1.01206	-0.360287	ATH1	Acid trehalase required for utilization of extracellular trehalose; involved in intracellular trehalose degradation during growth recovery after saline stress
YDR295C	14.7456	21.7947	12.6954	16.3918	12.8053	19.5917	15.5015	14.4224	3.88222	4.44591	3.66623	4.0349	3.67866	4.29217	3.95434	3.85024	0.56369	0.368672	0.613508	-0.104093	HDA2	Subunit of the HDA1 histone deacetylase complex; possibly tetrameric trichostatin A-sensitive class II histone deacetylase complex contains Hda1p homodimer and an Hda2p-Hda3p heterodimer; involved in telomere maintenance; relocalizes to the cytosol in response to hypoxia
YLL019C	13.9123	20.5471	11.5106	9.13488	12.0466	17.3949	14.3582	16.6387	3.79829	4.36086	3.52489	3.19139	3.59055	4.12059	3.8438	4.05647	0.56257	-0.333504	0.530041	0.212662	KNS1	Protein kinase involved in negative regulation of PolIII transcription; effector kinase of the TOR signaling pathway and phosphorylates Rpc53p to regulate ribosome and tRNA biosynthesis; member of the LAMMER family of protein kinases, which are serine/threonine kinases also capable of phosphorylating tyrosine residues; capable of autophosphorylation
YNL321W	24.8344	36.5872	26.3496	35.1052	23.2714	44.1876	18.916	24.5194	4.63427	5.19327	4.71971	5.13361	4.54049	5.46557	4.24153	4.61585	0.558997	0.413903	0.925083	0.374315	VNX1	Calcium/H+ antiporter localized to the endoplasmic reticulum membrane; member of the calcium exchanger (CAX) family; potential Cdc28p substrate
YLR059C	49.0548	72.251	42.927	55.4162	37.6164	73.6328	49.0264	55.079	5.61632	6.17495	5.42381	5.79224	5.23329	6.20228	5.61549	5.78343	0.558624	0.368424	0.968988	0.167944	REX2	3'-5' RNA exonuclease; involved in 3'-end processing of U4 and U5 snRNAs, 5S and 5.8S rRNAs, and RNase P and RNase MRP RNA; localized to mitochondria and null suppresses escape of mtDNA to nucleus in yme1 yme2 mutants; RNase D exonuclease
YJR080C	33.4917	49.0993	26.3561	32.7366	30.2144	104.411	32.6808	40.7882	5.06573	5.61763	4.72007	5.03283	4.91716	6.70614	5.03037	5.35008	0.551898	0.312767	1.78897	0.319709	AIM24	Protein with a role in determining mitochondrial architecture; inner membrane protein that interacts physically and genetically with the MICOS complex and is required for its integrity
YPR176C	25.1837	36.7154	22.7496	24.723	22.8932	32.8167	33.1074	29.8295	4.65442	5.19831	4.50777	4.62778	4.51685	5.03636	5.04908	4.89867	0.543896	0.120008	0.51951	-0.150412	BET2	Beta subunit of Type II geranylgeranyltransferase; required for vesicular transport between the endoplasmic reticulum and the Golgi; provides a membrane attachment moiety to Rab-like proteins Ypt1p and Sec4p; human homolog RABGGTB can complement yeast BET2 mutant
YMR273C	10.0403	14.6217	8.80681	11.67	8.78199	13.8764	10.396	10.7951	3.32774	3.87004	3.13862	3.54473	3.13455	3.79457	3.37796	3.4323	0.542306	0.406112	0.660018	0.0543422	ZDS1	Protein with a role in regulating Swe1p-dependent polarized growth; involved in maintaining Cdc55p in the cytoplasm where it promotes mitotic entry; involved in mitotic exit through Cdc14p regulation; interacts with silencing proteins at telomeres; has a role in Bcy1p localization; implicated in mRNA nuclear export; ZDS1 has a paralog, ZDS2, that arose from the whole genome duplication
YML043C	4.6124	6.68623	3.93252	3.33643	2.34802	6.01039	5.75604	5.82406	2.20552	2.74119	1.97545	1.73831	1.23145	2.58746	2.52508	2.54203	0.535676	-0.237149	1.35601	0.016948	RRN11	Component of the core factor (CF) rDNA transcription factor complex; CF is required for transcription of 35S rRNA genes by RNA polymerase I and is composed of Rrn6p, Rrn7p, and Rrn11p
YHR034C	15.7809	22.8622	16.1802	20.7451	20.7636	44.2917	21.5001	17.3194	3.98011	4.51489	4.01616	4.3747	4.37599	5.46896	4.42627	4.11431	0.534788	0.35854	1.09298	-0.311957	PIH1	Component of the conserved R2TP complex (Rvb1-Rvb2-Tah1-Pih1); R2TP complex interacts with Hsp90 (Hsp82p and Hsc82p) to mediate assembly large protein complexes such as box C/D snoRNPs and RNA polymerase II
YML011C	18.874	27.3236	15.0191	8.66094	13.4514	37.3018	21.6479	19.0446	4.23833	4.77208	3.90873	3.11452	3.74968	5.22117	4.43616	4.25131	0.533751	-0.794205	1.47149	-0.184845	RAD33	Protein involved in nucleotide excision repair; green fluorescent protein (GFP)-fusion protein localizes to the nucleus
YER178W	551.214	795.716	521.787	644.66	514.443	881.531	547.277	573.077	9.10647	9.63611	9.02732	9.33239	9.00687	9.78387	9.09613	9.16258	0.52964	0.305076	0.776998	0.0664584	PDA1	E1 alpha subunit of the pyruvate dehydrogenase (PDH) complex; catalyzes the direct oxidative decarboxylation of pyruvate to acetyl-CoA; phosphorylated; regulated by glucose; PDH complex is concentrated in spots within the mitochondrial matrix, often near the ERMES complex and near peroxisomes
YNL011C	11.8504	17.1023	9.35524	11.6676	4.69208	27.4528	10.8376	10.8879	3.56687	4.09612	3.22577	3.54444	2.23023	4.77888	3.43797	3.44465	0.52925	0.318667	2.54866	0.00668598	0	Putative protein of unknown function; YNL011C is not an essential gene
YHR011W	11.61	16.6202	9.68582	13.3932	8.67479	31.8847	12.1376	13.4756	3.5373	4.05487	3.27587	3.74343	3.11683	4.99479	3.60141	3.75228	0.517568	0.467553	1.87796	0.15087	DIA4	Probable mitochondrial seryl-tRNA synthetase; mutant displays increased invasive and pseudohyphal growth
YMR240C	11.3017	16.1721	10.4796	8.00198	9.55634	32.616	14.1021	10.0089	3.49846	4.01543	3.38951	3.00036	3.25646	5.02751	3.81784	3.32321	0.516971	-0.389152	1.77105	-0.494628	CUS1	Protein required for assembly of U2 snRNP into the spliceosome; forms a complex with Hsh49p and Hsh155p
YDR014W	4.64702	6.63662	4.75078	3.67662	4.13989	7.84973	6.3354	5.97741	2.21631	2.73045	2.24817	1.87838	2.04959	2.97264	2.66344	2.57952	0.514143	-0.369786	0.923052	-0.0839166	RAD61	Subunit of a complex that inhibits sister chromatid cohesion; also negatively regulates chromosome condensation; inhibited by Eco1p-acetylated cohesin subunits Smc3p and Mcd1p; binds Smc3p ATPase head of cohesin; related to the human Wapl protein that controls the association of cohesin with chromatin
YNL223W	8.7913	12.5349	8.40835	5.24336	6.02453	15.4214	9.47007	10.4735	3.13608	3.64788	3.07182	2.39049	2.59085	3.94686	3.24337	3.38868	0.511805	-0.681333	1.35601	0.145303	ATG4	Conserved cysteine protease required for autophagy; cleaves Atg8p to a form required for autophagosome and Cvt vesicle generation
YML041C	15.5104	22.1152	21.6587	13.4042	21.258	30.8354	22.9137	17.9184	3.95516	4.46696	4.43688	3.74461	4.40993	4.94652	4.51814	4.16337	0.511805	-0.692264	0.536584	-0.35477	VPS71	Nucleosome-binding component of the SWR1 complex; SWR1 exchanges histone variant H2AZ (Htz1p) for chromatin-bound histone H2A; required for vacuolar protein sorting
YDR329C	22.1577	31.5675	18.8378	24.2132	18.896	33.3979	24.0958	33.7747	4.46973	4.98037	4.23556	4.59772	4.24001	5.06168	4.59071	5.07787	0.510634	0.362169	0.821675	0.487165	PEX3	Peroxisomal membrane protein (PMP); required for proper localization and stability of PMPs; anchors peroxisome retention factor Inp1p at the peroxisomal membrane; interacts with Pex19p
YHR092C	6.15448	8.76514	5.47744	5.5356	8.07996	11.8187	6.78252	4.76337	2.62164	3.13178	2.4535	2.46874	3.01435	3.563	2.76182	2.25198	0.510141	0.0152385	0.548657	-0.50984	HXT4	High-affinity glucose transporter; member of the major facilitator superfamily, expression is induced by low levels of glucose and repressed by high levels of glucose; HXT4 has a paralog, HXT7, that arose from the whole genome duplication
YJR101W	47.4102	67.4585	44.348	62.0031	44.7537	82.1005	53.4318	64.1486	5.56713	6.07593	5.4708	5.95427	5.48393	6.35932	5.73963	6.00335	0.508803	0.483469	0.875386	0.263719	RSM26	Mitochondrial ribosomal protein of the small subunit
YNR013C	40.2639	57.1812	40.4222	54.9311	38.6163	57.9458	40.393	54.3957	5.33142	5.83747	5.33707	5.77955	5.27114	5.85663	5.33603	5.76542	0.506051	0.442477	0.585493	0.429386	PHO91	Low-affinity vacuolar phosphate transporter; exports phosphate from the vacuolar lumen to the cytosol; regulates phosphate and polyphosphate metabolism; acts upstream of Pho81p in regulation of the PHO pathway; localizes to sites of contact between the vacuole and mitochondria (vCLAMPs); deletion of pho84, pho87, pho89, pho90, and pho91 causes synthetic lethality; transcription independent of Pi …
YCR081W	5.91118	8.39363	5.41411	6.29746	3.33692	6.40631	6.27571	5.84147	2.56345	3.06929	2.43672	2.65477	1.73852	2.67949	2.64978	2.54633	0.505849	0.218046	0.940974	-0.103447	SRB8	Subunit of the RNA polymerase II mediator complex; associates with core polymerase subunits to form the RNA polymerase II holoenzyme; essential for transcriptional regulation; involved in glucose repression
YCL044C	36.2509	51.3772	30.2814	36.6355	29.2616	57.2428	29.9166	36.2826	5.17995	5.68306	4.92036	5.19517	4.87094	5.83902	4.90288	5.1812	0.50311	0.274812	0.968086	0.278329	MGR1	Subunit of the mitochondrial (mt) i-AAA protease supercomplex; i-AAA degrades misfolded mitochondrial proteins; forms a subcomplex with Mgr3p that binds to substrates to facilitate proteolysis; required for growth of cells lacking mtDNA
YJR142W	38.3398	54.318	31.578	34.7774	32.1978	46.0357	46.8994	45.0033	5.26077	5.76336	4.98085	5.12008	5.00889	5.52468	5.5515	5.49196	0.502586	0.139227	0.515792	-0.0595372	0	8-oxo-dGTP diphosphatase of the Nudix hydrolase family; converts diphosphates of damaged forms of thiamin to monophosphates; GST fusion protein is a Dbf2p-Mob1p phosphorylation target in a proteome chip analysis; synthetic lethal with PH085 deletion; plays a role in restricting Ty1 transposition
YKL069W	50.5744	71.5649	53.0754	61.3782	39.6816	56.4309	68.688	76.6508	5.66033	6.16118	5.72997	5.93965	5.3104	5.81841	6.10199	6.26023	0.500846	0.209683	0.508015	0.158242	0	Methionine-R-sulfoxide reductase; reduces the R enantiomer of free Met-SO, in contrast to Ycl033Cp which reduces Met-R-SO in a peptide linkage; has a role in protection against oxidative stress; relative distribution to the nucleus increases upon DNA replication stress
YHR023W	12.9088	18.2624	12.5387	15.354	9.10742	12.9077	16.1648	14.0684	3.69028	4.19081	3.64832	3.94054	3.18704	3.69016	4.01479	3.81439	0.500523	0.292221	0.503116	-0.200397	MYO1	Type II myosin heavy chain; required for wild-type cytokinesis and cell separation; localizes to the actomyosin ring; binds to myosin light chains Mlc1p and Mlc2p through its IQ1 and IQ2 motifs respectively
YJR112W	31.1632	44.0745	24.7984	29.4552	29.6131	73.2759	48.8769	42.6416	4.96177	5.46187	4.63217	4.88045	4.88816	6.19527	5.61108	5.41419	0.500103	0.248278	1.3071	-0.196891	NNF1	Essential component of the MIND kinetochore complex; joins kinetochore subunits contacting DNA to those contacting microtubules; required for accurate chromosome segregation; complex consists of Mtw1p Including Nnf1p-Nsl1p-Dsn1p (MIND)
YGL006W-A	2.31993	15.0663	4.61525	2.93675	0	14.1077	3.09406	16.6948	1.21408	3.91325	2.20641	1.55422	#NUM!	3.81841	1.6295	4.06133	2.69917	-0.652186		2.43183	0	Putative protein of unknown function; identified by SAGE
YKR058W	0.81348	4.18237	1.34861	1.54466	1.44941	0.824477	1.62739	2.33312	-0.29782	2.06432	0.431476	0.627286	0.535464	-0.278449	0.702563	1.22226	2.36214	0.195811	-0.813913	0.519699	GLG1	Glycogenin glucosyltransferase; self-glucosylating initiator of glycogen synthesis, also glucosylates n-dodecyl-beta-D-maltoside; similar to mammalian glycogenin; GLG1 has a paralog, GLG2, that arose from the whole genome duplication
YHR210C	1.22459	6.09721	1.2181	0.775097	0	0	0.65329	1.68587	0.292304	2.60815	0.284634	-0.367552	#NUM!	#NUM!	-0.614204	0.753492	2.31585	-0.652186		1.3677	0	Putative aldose 1-epimerase superfamily protein; non-essential gene; highly expressed under anaeorbic conditions
YLR307W	0.277466	1.35146	0.55199	0.52686	0.988744	0	1.11016	3.81981	-1.84962	0.434521	-0.857286	-0.924509	-0.0163314	#NUM!	0.150767	1.9335	2.28414	-0.0672237		1.78273	CDA1	Chitin deacetylase; together with Cda2p involved in the biosynthesis ascospore wall component, chitosan; required for proper rigidity of the ascospore wall
YJL077C	1.27507	5.52048	1.26831	0.403524	2.27185	0	0.850275	1.99473	0.350581	2.46479	0.342911	-1.30928	1.18387	#NUM!	-0.233999	0.996193	2.11421	-1.65219		1.23019	ICS3	Protein with a role in copper homeostasis; possible role in vacuolar sorting and processing of secretory proteins; null mutants are hypersensitive to sortin2
YER098W	2.13034	7.1097	2.94312	2.32221	4.21746	5.75771	2.87278	4.18441	1.09109	2.82979	1.55735	1.2155	2.07637	2.52549	1.52245	2.06502	1.7387	-0.341846	0.449121	0.542576	UBP9	Ubiquitin-specific protease that cleaves ubiquitin-protein fusions; UBP9 has a paralog, UBP13, that arose from the whole genome duplication
YDR332W	3.63646	11.1521	2.53202	3.22233	4.75142	4.42274	2.68361	5.91644	1.86253	3.47925	1.34029	1.68811	2.24836	2.14494	1.42418	2.56473	1.61671	0.347814	-0.10342	1.14055	IRC3	Double-stranded DNA-dependent helicase of the DExH/D-box family; required for maintenance of the mitochondrial (mt) genome; null mutant accumulates double-stranded breaks in mt DNA; localizes to the mt matrix
YGL177W	1.45248	4.32337	2.88955	0.919332	0	0	9.49203	15.9058	0.538514	2.11216	1.53084	-0.121342	#NUM!	#NUM!	3.24672	3.99148	1.57364	-1.65219		0.744765	0	Dubious open reading frame; unlikely to encode a functional protein, based on available experimental and comparative sequence data
YBR240C	1.48475	3.91724	1.8461	1.64458	0	0	1.0396	2.96151	0.570222	1.96984	0.884481	0.717722	#NUM!	#NUM!	0.0560325	1.56633	1.39961	-0.166759		1.5103	THI2	Transcriptional activator of thiamine biosynthetic genes; interacts with regulatory factor Thi3p to control expression of thiamine biosynthetic genes with respect to thiamine availability; acts together with Pdc2p to respond to thiaminediphosphate demand, possibly as related to carbon source availability; zinc finger protein of the Zn(II)2Cys6 type
YGL063W	3.38584	8.55114	2.46978	2.71451	1.60871	1.37264	1.86647	4.87307	1.75951	3.09612	1.30438	1.44069	0.685907	0.456956	0.900311	2.28483	1.3366	0.13631	-0.228951	1.38452	PUS2	Mitochondrial tRNA:pseudouridine synthase; acts at positions 27 and 28, but not at position 72; efficiently and rapidly targeted to mitochondria, specifically dedicated to mitochondrial tRNA modification; mutation also affects pseudouridylation of some nuclear-encoded mRNAs; PUS2 has a paralog, PUS1, that arose from the whole genome duplication
YOR238W	15.1599	33.5635	20.563	21.8076	14.7333	16.7616	18.6746	27.6833	3.92219	5.06882	4.36198	4.44676	3.881	4.06709	4.22301	4.79094	1.14663	0.0847794	0.186087	0.567937	0	Putative protein of unknown function; green fluorescent protein (GFP)-fusion protein localizes to the cytoplasm
YNL043C	0.787899	1.70562	0	0.997388	8.42298	0	1.47114	6.90252	-0.343917	0.770295	#NUM!	-0.0037726	3.07433	#NUM!	0.556931	2.78712	1.11421			2.23019	0	Dubious open reading frame; unlikely to encode a functional protein, based on available experimental and comparative sequence data; partially overlaps the verified gene YIP3/YNL044W
YAL063C	1.7434	3.63928	0.743211	0	0.887511	0	0.863629	1.63643	0.801906	1.86365	-0.428156	#NUM!	-0.172164	#NUM!	-0.211516	0.710554	1.06174			0.92207	FLO9	Lectin-like protein with similarity to Flo1p; thought to be expressed and involved in flocculation
YDL113C	10.1787	20.9751	6.36039	8.7552	9.30037	11.1098	13.4011	19.6799	3.34748	4.39061	2.66912	3.13014	3.21729	3.47376	3.74428	4.29865	1.04313	0.461024	0.256476	0.554367	ATG20	Sorting nexin family member; required for the cytoplasm-to-vacuole targeting (Cvt) pathway and for endosomal sorting; has a Phox homology domain that binds phosphatidylinositol-3-phosphate; interacts with Snx4p; potential Cdc28p substrate
YDR246W-A	3.79624	7.53315	0	1.60187	9.01854	0	2.70027	13.0655	1.92457	2.91325	#NUM!	0.679754	3.17289	#NUM!	1.4331	3.70769	0.988681			2.27459	0	Putative protein of unknown function; identified by fungal homology and RT-PCR
YLR119W	21.1734	40.3183	15.6008	21.3432	30.7393	11.922	19.3487	27.8485	4.40418	5.33336	3.96355	4.4157	4.94201	3.57556	4.27417	4.79953	0.92918	0.45215	-1.36645	0.525359	SRN2	Component of the ESCRT-I complex; ESCRT-I is involved in ubiquitin-dependent sorting of proteins into the endosome; suppressor of rna1-1 mutation; may be involved in RNA export from nucleus
YKR044W	5.46727	10.3049	5.81334	7.99487	6.04629	1.14645	6.08474	13.2129	2.45082	3.36526	2.53937	2.99907	2.59605	0.197174	2.6052	3.72388	0.914443	0.459707	-2.39888	1.11868	UIP5	Protein of unknown function that interacts with Ulp1p; a Ubl (ubiquitin-like protein)-specific protease for Smt3p protein conjugates
YFR033C	61.7195	116.112	70.1626	83.2454	62.8389	58.0857	114.065	178.396	5.94766	6.85937	6.13263	6.3793	5.97359	5.86011	6.83371	7.47894	0.911719	0.246667	-0.113474	0.64523	QCR6	Subunit 6 of the ubiquinol cytochrome-c reductase complex; the complex, also known as the cytochrome bc(1) complex or Complex III, is a component of the mitochondrial inner membrane electron transport chain; highly acidic protein; required for maturation of cytochrome c1; may be loosely associated with the complex since it is easily released into the intermembrane space
YBR146W	61.8869	116.412	50.801	64.841	55.6684	73.0759	59.1388	85.1606	5.95156	6.86309	5.66678	6.01883	5.79879	6.19132	5.88603	6.41211	0.911527	0.352051	0.392537	0.526082	MRPS9	Mitochondrial ribosomal protein of the small subunit
YOR389W	5.37123	9.74655	3.14279	3.59965	2.25179	0	4.12957	8.79819	2.42525	3.28489	1.65205	1.84786	1.17107	#NUM!	2.04599	3.13721	0.859639	0.195811		1.09122	0	Putative protein of unknown function; expression regulated by copper levels
YGL090W	1.58703	2.79138	2.9599	1.25562	1.41383	1.20636	3.49239	7.32412	0.666327	1.48098	1.56555	0.3284	0.499612	0.270661	1.80421	2.87265	0.814652	-1.23715	-0.228951	1.06844	LIF1	Component of the DNA ligase IV complex; this complex mediates nonhomologous end joining in DNA double-strand break repair; physically interacts with Dnl4p and Nej1p; homologous to mammalian XRCC4 protein
YLL037W	0.662836	1.07616	1.31864	0	0	0	1.94484	4.76994	-0.593276	0.105898	0.399054	#NUM!	#NUM!	#NUM!	0.959648	2.25397	0.699175			1.29432	0	Dubious open reading frame unlikely to encode a functional protein; overlaps 3' end of essential PRP19 gene encoding an RNA splicing factor
YFL003C	0.570733	0.926629	0.662325	0.301034	0	0.578448	0.913416	1.60714	-0.809111	-0.109936	-0.594388	-1.732	#NUM!	-0.78974	-0.130656	0.684499	0.699175	-1.13761		0.815155	MSH4	Protein involved in meiotic recombination; required for normal levels of crossing over, colocalizes with Zip2p to discrete foci on meiotic chromosomes, has homology to bacterial MutS protein
YLR353W	10.6647	17.1651	11.7103	16.3056	11.8452	11.7915	10.7507	19.6307	3.41478	4.10141	3.54971	4.02729	3.56624	3.55968	3.42636	4.29504	0.686629	0.477582	-0.00655856	0.868684	BUD8	Protein involved in bud-site selection; diploid mutants display a unipolar budding pattern instead of the wild-type bipolar pattern, and bud at the proximal pole; BUD8 has a paralog, BUD9, that arose from the whole genome duplication
YLL025W	5.78197	8.86594	0	3.65965	6.86797	0	1.02818	8.44231	2.53156	3.14827	#NUM!	1.87171	2.77988	#NUM!	0.0400909	3.07764	0.616712			3.03755	PAU17	Protein of unknown function; member of the seripauperin multigene family encoded mainly in subtelomeric regions; YLL025W is not an essential gene
YOR032C	0.962181	1.45803	1.53133	0.487204	1.37148	0	0.769949	2.5288	-0.0556196	0.544019	0.614783	-1.0374	0.455737	#NUM!	-0.377164	1.33845	0.599639	-1.65219		1.71562	HMS1	bHLH protein with similarity to myc-family transcription factors; overexpression confers hyperfilamentous growth and suppresses the pseudohyphal filamentation defect of a diploid mep1 mep2 homozygous null mutant
YLR097C	9.46853	14.3217	6.52038	5.37836	8.65151	8.85833	10.75	15.952	3.24314	3.84014	2.70496	2.42717	3.11295	3.14704	3.42627	3.99567	0.596994	-0.277791	0.0340834	0.569398	HRT3	Putative SCF-ubiquitin ligase F-box protein; based on both genetic and physical interactions and sequence similarity; identified in association with Cdc53p, Skp1p and Ubi4 in large and small-scale studies
YDR419W	5.5502	8.36752	4.99499	5.35307	8.47629	6.42883	7.085	13.0241	2.47254	3.0648	2.32048	2.42037	3.08343	2.68456	2.82477	3.70312	0.592259	0.0998863	-0.398876	0.878348	RAD30	DNA polymerase eta; involved in translesion synthesis during post-replication repair; catalyzes the synthesis of DNA opposite cyclobutane pyrimidine dimers and other lesions; involved in formation of post-replicative damage-induced genome-wide cohesion; may also have a role in protection against mitochondrial mutagenesis; mutations in human pol eta are responsible for XPV
YIL050W	19.3409	28.0709	27.983	24.4833	28.1948	23.1664	33.2204	49.878	4.27358	4.811	4.80648	4.61372	4.81736	4.53396	5.054	5.64033	0.537424	-0.192755	-0.283399	0.586336	PCL7	Pho85p cyclin of the Pho80p subfamily; forms a functional kinase complex with Pho85p which phosphorylates Mmr1p and is regulated by Pho81p; involved in glycogen metabolism, expression is cell-cycle regulated; PCL7 has a paralog, PCL6, that arose from the whole genome duplication
YDR243C	8.38014	11.9147	12.2916	12.4962	11.1351	8.63738	12.6541	18.7983	3.06697	3.57467	3.61961	3.64342	3.47705	3.11059	3.66153	4.23253	0.507694	0.0238114	-0.366455	0.571002	PRP28	RNA binding protein; involved in RNA isomerization at the 5' splice site and for exchange of U6 for U1 snRNA at the 5' splice site; similar to the RNA helicases of the DEAD-box family
YMR004W	27.1309	38.3881	26.3367	25.7584	29.7029	17.89	28.2934	44.6425	4.76186	5.26259	4.719	4.68697	4.89253	4.16108	4.82239	5.48035	0.500724	-0.0320343	-0.731451	0.657955	MVP1	Protein required for sorting proteins to the vacuole; Mvp1p and Vps1p act in concert to promote membrane traffic to the vacuole; participates in transcription initiation and/or early elongation of specific genes; interacts with "foot domain" of RNA polymerase II; deletion results in abnormal CTD-Ser5 phosphorylation of RNA polymerase II at specific promoter regions; protein abundance increases in…
YDR256C	0.16217	4.12495	0	0.513219	1.15577	0	0.51908	0	-2.62443	2.04438	#NUM!	-0.962353	0.20886	#NUM!	-0.94597	#NUM!	4.6688				CTA1	Catalase A; breaks down hydrogen peroxide in the peroxisomal matrix formed by acyl-CoA oxidase (Pox1p) during fatty acid beta-oxidation
YEL049W	1.44828	33.7032	0	0	0	0	0.77262	0	0.534338	5.07481	#NUM!	#NUM!	#NUM!	#NUM!	-0.372169	#NUM!	4.54048				PAU2	Member of the seripauperin multigene family; encoded mainly in subtelomeric region; active during alcoholic fermentation; regulated by anaerobiosis; negatively regulated by oxygen; repressed by heme
YKL050C	0.0905828	1.86286	0.270308	0.172001	0	2.20337	0.338266	0.0566832	-3.46462	0.89752	-1.88733	-2.53951	#NUM!	1.13971	-1.56377	-4.14093	4.36214	-0.652186		-2.57716	0	Protein of unknown function; the YKL050W protein is a target of the SCFCdc4 ubiquitin ligase complex and YKL050W transcription is regulated by Azf1p; YKL050C has a paralog, EIS1, that arose from the whole genome duplication
YGL007C-A	2.98276	46.8131	0	0	0	0	3.18246	0	1.57665	5.54884	#NUM!	#NUM!	#NUM!	#NUM!	1.67014	#NUM!	3.97219				0	Putative protein of unknown function; identified by gene-trapping, microarray-based expression analysis, and genome-wide homology searching; deletion exhibits slow-growth phenotype; computationally predicted to have a role in cell budding
YHL012W	0.169406	2.4754	0.168508	0	0.603675	0	0.768179	0	-2.56144	1.30766	-2.56911	#NUM!	-0.728156	#NUM!	-0.380485	#NUM!	3.8691				0	Putative UTP glucose-1-phosphate uridylyltransferase; YHL012W has a paralog, UGP1, that arose from the whole genome duplication
YDR446W	0.276547	3.59197	0.825244	0	0.98547	0	0.737656	0	-1.8544	1.84477	-0.277108	#NUM!	-0.0211165	#NUM!	-0.43898	#NUM!	3.69917				ECM11	Meiosis-specific protein; component of the Synaptonemal Complex (SC) along with Gmc2p; required for efficient crossover formation and for the efficient loading of the SC transverse filament protein, Zip1p; is SUMOlytaed in a Gmc2p manner, and SUMOylation is required for its function in meiosis; GFP fusion protein is present in discrete clusters in the nucleus throughout mitosis; may be involved i…
YKR103W	0.0687385	0.818416	0	0	0	0	0.0733406	0	-3.86274	-0.289093	#NUM!	#NUM!	#NUM!	#NUM!	-3.76924	#NUM!	3.57364				NFT1	Putative transporter of the MRP subfamily; adjacent ORFs YKR103W and YKR104W are merged in different strain backgrounds; MRP stands for multidrug resistance-associated protein
YMR133W	0.195134	1.68968	0.388199	0	1.39071	0	0.832793	0.244215	-2.35746	0.756749	-1.36513	#NUM!	0.475821	#NUM!	-0.263971	-2.03378	3.11421			-1.76981	REC114	Protein involved in early stages of meiotic recombination; possibly involved in the coordination of recombination and meiotic division; mutations lead to premature initiation of the first meiotic division
YKR102W	0.263369	2.23302	0.174649	0.0555658	0.625673	0	0.210751	0.274677	-1.92484	1.159	-2.51747	-4.16966	-0.676519	#NUM!	-2.24639	-1.86419	3.08384	-1.65219		0.382195	FLO10	Member of the FLO family of cell wall flocculation proteins; not expressed in most lab strains; overproduction induces flocculation that can be inhibited by mannose, sucrose, or glucose; overproduction also promotes haploid invasive growth and diploid filamentous growth
YLR227W-B	13.5433	108.111	53.8862	62.1481	24.1307	0	18.9657	13.7717	3.75951	6.75637	5.75184	5.95764	4.5928	#NUM!	4.24532	3.78364	2.99686	0.205795		-0.461686	#N/A	#N/A
YPL114W	2.40338	14.9579	3.58595	3.04239	10.7055	0	3.68616	0.75197	1.26506	3.90284	1.84236	1.60521	3.42028	#NUM!	1.88212	-0.411253	2.63777	-0.237149		-2.29337	0	Dubious open reading frame; unlikely to encode a functional protein, based on available experimental and comparative sequence data; largely overlaps ORF YPL113C; diploid deletion in BY4743 strain background exhibits high budding index
YDR034C-D	5.69436	35.44	2.83209	0	0	0	0.75945	0	2.50953	5.14731	1.50186	#NUM!	#NUM!	#NUM!	-0.396973	#NUM!	2.63777				#N/A	#N/A
YDR261W-B	2.75332	16.3908	0	5.22807	19.6228	0	4.40648	0	1.46117	4.03482	#NUM!	2.38628	4.29446	#NUM!	2.13963	#NUM!	2.57364				#N/A	#N/A
YIR039C	0.732073	4.16002	3.09481	0.695039	0.652181	0	1.65981	1.5461	-0.449941	2.05659	1.62985	-0.524834	-0.616656	#NUM!	0.731015	0.628632	2.50653	-2.15469		-0.102383	YPS6	Putative GPI-anchored aspartic protease; member of the yapsin family of proteases involved in cell wall growth and maintenance
YPL248C	0.284395	1.59043	0.848661	0.720022	2.02687	0	0.935592	0.444909	-1.81403	0.669414	-0.236739	-0.473888	1.01925	#NUM!	-0.0960486	-1.16842	2.48345	-0.237149		-1.07237	GAL4	DNA-binding transcription factor required for activating GAL genes; responds to galactose; repressed by Gal80p and activated by Gal3p
YCL048W	0.180383	0.976218	0.53828	0	0.64279	0	0.240575	0	-2.47086	-0.0347246	-0.893572	#NUM!	-0.63758	#NUM!	-2.05544	#NUM!	2.43614				SPS22	Protein of unknown function; SPS22 has a paralog, SPS2, that arose from the whole genome duplication; redundant with Sps2p for the organization of the beta-glucan layer of the spore wall
YGR059W	0.16312	0.882791	0.32451	0	0	0	0.217551	0.153111	-2.616	-0.179856	-1.62367	#NUM!	#NUM!	#NUM!	-2.20058	-2.70735	2.43614			-0.506774	SPR3	Sporulation-specific homolog of the CDC3/10/11/12 family of genes; septin protein involved in sporulation; regulated by ABFI; the yeast CDC3/10/11/12 family is a family of bud neck microfilament genes
YDL024C	0.206556	1.00608	1.0273	1.43811	2.94422	0	0.71625	0.517018	-2.2754	0.00873938	0.0388608	0.524178	1.55789	#NUM!	-0.481465	-0.951713	2.28414	0.485317		-0.470248	DIA3	Protein of unknown function; involved in invasive and pseudohyphal growth
YBR018C	0.456379	2.0994	0.22698	0	0	0	0.5478	0	-1.1317	1.06998	-2.13937	#NUM!	#NUM!	#NUM!	-0.868279	#NUM!	2.20167				GAL7	Galactose-1-phosphate uridyl transferase; synthesizes glucose-1-phosphate and UDP-galactose from UDP-D-glucose and alpha-D-galactose-1-phosphate in the second step of galactose catabolism; human homolog UGP2 can complement yeast null mutant
YAR031W	4.21096	18.9152	8.37726	5.59711	7.50282	5.12146	4.49288	2.10804	2.07415	4.24147	3.06648	2.48468	2.90743	2.35655	2.16764	1.0759	2.16732	-0.581797	-0.550879	-1.09174	PRM9	Pheromone-regulated protein; contains 3 predicted transmembrane segments and an FF sequence, a motif involved in COPII binding; member of DUP240 gene family; PRM9 has a paralog, PRM8, that arose from a segmental duplication
YKL221W	0.176569	0.764463	0	0.447032	0	0	0.282586	0.220981	-2.50169	-0.387481	#NUM!	-1.16155	#NUM!	#NUM!	-1.82324	-2.17801	2.11421			-0.354771	MCH2	Protein with similarity to mammalian monocarboxylate permeases; monocarboxylate permeases are involved in transport of monocarboxylic acids across the plasma membrane but mutant is not deficient in monocarboxylate transport
YAL016C-A	1.6061	6.95368	1.59759	0	0	0	0.214204	0	0.683564	2.79778	0.675894	#NUM!	#NUM!	#NUM!	-2.22294	#NUM!	2.11421				0	Dubious open reading frame; unlikely to encode a functional protein, based on available experimental and comparative sequence data; partially overlaps ORF TPD3/YAL016W
YAL037W	1.2512	5.4171	1.24456	0.989917	0	0	1.25153	0.0978688	0.323308	2.43752	0.315638	-0.01462	#NUM!	#NUM!	0.323691	-3.35301	2.11421	-0.330258		-3.6767	0	Putative protein of unknown function; YAL037W has a paralog, YOR342C, that arose from the whole genome duplication
YPL189W	0.137138	0.593746	0.682057	0.347203	0	5.83767	0.58528	0.257448	-2.86629	-0.752083	-0.552036	-1.52615	#NUM!	2.54539	-0.772802	-1.95765	2.11421	-0.974114		-1.18485	GUP2	Probable membrane protein; possible role in proton symport of glycerol; member of the MBOAT family of putative membrane-bound O-acyltransferases; homolog of the mammalian Hedgehog pathway modulator HHAT; GUP2 has a paralog, GUP1, that arose from the whole genome duplication
YBR050C	0.741278	3.07566	0.491565	0	0	3.00519	1.45	0.463863	-0.431913	1.6209	-1.02455	#NUM!	#NUM!	1.58746	0.536048	-1.10823	2.05281			-1.64428	REG2	Regulatory subunit of the Glc7p type-1 protein phosphatase; involved with Reg1p, Glc7p, and Snf1p in regulation of glucose-repressible genes, also involved in glucose-induced proteolysis of maltose permease; REG2 has a paralog, REG1, that arose from the whole genome duplication
YOR192C	0.468613	1.77527	0.155376	0	0.556631	0	0.249994	0.0977467	-1.09353	0.828037	-2.68616	#NUM!	-0.845208	#NUM!	-2.00004	-3.35481	1.92157			-1.35477	THI72	Transporter of thiamine or related compound; contributes to uptake of 5-aminoimidazole-4-carboxamide-1-beta-D-ribofuranoside (acadesine); shares sequence similarity with Thi7p
YKL023C-A	35.7931	135.597	178.017	158.585	0	0	334.158	100.791	5.16161	7.08318	7.47587	7.30911	#NUM!	#NUM!	8.38439	6.65522	1.92157	-0.166759		-1.72917	0	Putative protein of unknown function
YMR094W	3.145	11.8198	5.21388	5.64004	4.98095	5.31253	5.91884	5.63073	1.65306	3.56313	2.38236	2.49571	2.31642	2.4094	2.56531	2.49332	1.91007	0.113349	0.0929771	-0.0719921	CTF13	Subunit of the CBF3 complex; CBF3 binds to the CDE III element of centromeres, bending the DNA upon binding, and may be involved in sister chromatid cohesion during mitosis
YJL199C	3.86654	13.8108	13.8458	6.85243	16.534	14.1077	14.0264	13.7913	1.95104	3.78772	3.79137	2.77662	4.04736	3.81841	3.81007	3.78569	1.83668	-1.01476	-0.228951	-0.0243808	MBB1	Dubious open reading frame; unlikely to encode a functional protein, based on available experimental and comparative sequence data; not conserved in closely related Saccharomyces species; protein detected in large-scale protein-protein interaction studies
YBR047W	5.24966	18.5961	6.64596	3.02066	13.6051	11.6086	11.075	5.52483	2.39222	4.21693	2.73248	1.59486	3.76608	3.53713	3.46923	2.46593	1.82471	-1.13761	-0.228951	-1.0033	FMP23	Putative protein of unknown function; proposed to be involved in iron or copper homeostasis; the authentic, non-tagged protein is detected in highly purified mitochondria in high-throughput studies
YMR306C-A	1.94226	6.6572	0.643988	0.40978	2.30707	0	1.20884	0	0.957739	2.73492	-0.634893	-1.28708	1.20606	#NUM!	0.273624	#NUM!	1.77718	-0.652186			0	Dubious open reading frame; unlikely to encode a functional protein, based on available experimental and comparative sequence data; almost completely overlaps 3' end of ORF FKS3/YMR306W
YPL029W	5.21275	17.1106	6.42503	7.45944	10.903	11.0258	7.10331	8.33212	2.38204	4.09682	2.6837	2.89907	3.44665	3.46282	2.82849	3.05868	1.71477	0.215364	0.0161615	0.230192	SUV3	ATP-dependent RNA helicase; component of the mitochondrial degradosome along with the RNase Dss1p; the degradosome associates with the ribosome and mediates RNA turnover; also required during splicing of the COX1 AI5_beta intron
YFR023W	0.13669	0.443852	0.543859	0.25955	0.97418	0	0.182301	0	-2.87103	-1.17185	-0.878695	-1.94592	-0.0377403	#NUM!	-2.4556	#NUM!	1.69917	-1.06722			PES4	Poly(A) binding protein, suppressor of DNA polymerase epsilon mutation; PES4 has a paralog, MIP6, that arose from the whole genome duplication
YER135C	0.642441	2.0861	1.27807	0.406628	0	0	2.57045	0.603022	-0.638364	1.06081	0.353966	-1.29822	#NUM!	#NUM!	1.36202	-0.729717	1.69917	-1.65219		-2.09174	0	Dubious open reading frame; unlikely to encode a functional protein, based on available experimental and comparative sequence data; YER135C is not an essential gene
YHL026C	3.44675	10.6182	7.64813	4.86662	6.6136	0	7.07213	4.89437	1.78524	3.40846	2.93511	2.28292	2.72544	#NUM!	2.82214	2.29112	1.62323	-0.652186		-0.531021	0	Putative protein of unknown function; transcriptionally regulated by Upc2p via an upstream sterol response element; YHL026C is not an essential gene; in 2005 the start site was moved 141 nt upstream (see Locus History)
YCR006C	1.59587	4.89415	1.05827	0	3.79123	0	0.425679	0	0.674345	2.29106	0.0817133	#NUM!	1.92267	#NUM!	-1.23216	#NUM!	1.61671				0	Dubious open reading frame; unlikely to encode a functional protein, based on available experimental and comparative sequence data
YJR108W	5.43202	16.1687	3.37701	3.86792	9.67843	0	17.5682	15.9335	2.44149	4.01513	1.75575	1.95156	3.27477	#NUM!	4.13489	3.99399	1.57364	0.195811		-0.140902	ABM1	Protein of unknown function; required for normal microtubule organization
YNL097C-B	4.17587	12.4297	0	1.32154	7.4403	0	2.78465	0	2.06208	3.63572	#NUM!	0.40222	2.89536	#NUM!	1.4775	#NUM!	1.57364				0	Putative protein of unknown function
YLR434C	1.78966	5.32701	0.890084	0	0	5.44155	1.19342	1.1199	0.839683	2.41333	-0.167986	#NUM!	#NUM!	2.44402	0.255104	0.163368	1.57364			-0.0917361	0	Dubious open reading frame; unlikely to encode a functional protein, based on available experimental and comparative sequence data; partially overlaps the verified ORF TSR2/YLR435W
YOR178C	0.421273	1.25394	0.20952	0.0666603	0	0	0.646123	0.230664	-1.24717	0.32647	-2.25484	-3.90703	#NUM!	#NUM!	-0.630119	-2.11613	1.57364	-1.65219		-1.48602	GAC1	Regulatory subunit for Glc7p type-1 protein phosphatase (PP1); tethers Glc7p to Gsy2p glycogen synthase, binds Hsf1p heat shock transcription factor, required for induction of some HSF-regulated genes under heat shock; GAC1 has a paralog, PIG1, that arose from the whole genome duplication
YPL034W	3.54316	10.1355	4.02786	0.320373	5.41112	0	4.86048	1.58369	1.82504	3.34135	2.01001	-1.64217	2.43593	#NUM!	2.2811	0.663294	1.51631	-3.65219		-1.6178	0	Putative protein of unknown function; YPL034W is not essential gene
YEL005C	4.44241	12.3415	7.07017	2.99924	7.38753	7.20394	11.1386	7.22771	2.15134	3.62545	2.82175	1.5846	2.88509	2.84879	3.4775	2.85354	1.47411	-1.23715	-0.0363059	-0.623957	VAB2	Subunit of the BLOC-1 complex involved in endosomal maturation; interacts with Vps21p-GFP; has potential role in vacuolar function, as suggested by its ability to bind Vac8p; likely member of; Vab2p-GFP-fusion localizes to cytoplasm in punctate pattern
YPL185W	0.637537	1.72515	1.90247	0.403524	2.27185	0	2.38077	0.199473	-0.649419	0.786721	0.927874	-1.30928	1.18387	#NUM!	1.25143	-2.32573	1.43614	-2.23715		-3.57716	0	Dubious open reading frame; unlikely to encode a functional protein, based on available experimental and comparative sequence data; partially overlaps the verified gene UIP4/YPL186C
YNR066C	3.11729	8.32981	3.10076	2.21969	2.08282	1.18478	3.89764	2.68218	1.64029	3.05828	1.63262	1.15036	1.05854	0.244625	1.9626	1.42341	1.41799	-0.482261	-0.813913	-0.539195	0	Putative membrane-localized protein of unknown function
YHL038C	10.2077	27.2628	9.62609	10.4045	9.448	12.0923	9.15841	7.88077	3.35158	4.76886	3.26695	3.37914	3.24001	3.59602	3.1951	2.97834	1.41728	0.112186	0.356012	-0.216761	CBP2	Required for splicing of the group I intron bI5 of the COB pre-mRNA; nuclear-encoded mitochondrial protein that binds to the RNA to promote splicing; also involved in but not essential for splicing of the COB bI2 intron and the intron in the 21S rRNA gene
YDR540C	2.33289	6.06019	3.71283	1.7719	4.98791	0	4.85369	3.35761	1.22212	2.59936	1.89252	0.825295	2.31843	#NUM!	2.27908	1.74743	1.37725	-1.06722		-0.531648	IRC4	Putative protein of unknown function; null mutant displays increased levels of spontaneous Rad52p foci; green fluorescent protein (GFP)-fusion protein localizes to the cytoplasm and nucleus
YMR053C	2.87501	7.31865	2.54202	1.75232	2.27667	0	3.0959	1.63249	1.52357	2.87158	1.34597	0.809264	1.18693	#NUM!	1.63036	0.707075	1.34801	-0.536709		-0.923282	STB2	Protein that interacts with Sin3p in a two-hybrid assay; part of a large protein complex with Sin3p and Stb1p; STB2 has a paralog, STB6, that arose from the whole genome duplication
YBR012C	1.80253	4.55241	5.97658	4.18329	0	0	5.60937	0.75197	0.850025	2.18663	2.57932	2.06464	#NUM!	#NUM!	2.48784	-0.411253	1.3366	-0.514683		-2.89909	0	Dubious open reading frame; unlikely to encode a functional protein, based on available experimental and comparative sequence data; expression induced by iron-regulated transcriptional activator Aft2p
YPR046W	9.68986	24.4723	17.4411	19.2755	14.7984	2.80595	28.308	23.0992	3.27648	4.61308	4.12442	4.2687	3.88737	1.48849	4.82314	4.52977	1.3366	0.14428	-2.39888	-0.29337	MCM16	Component of the Ctf19 complex and the COMA subcomplex; involved in kinetochore-microtubule mediated chromosome segregation; binds to centromere DNA; orthologous to human centromere constitutive-associated network (CCAN) subunit CENP-H and fission yeast fta3
YKL061W	16.9991	42.399	36.0235	29.4715	18.4361	13.4835	41.9915	35.6121	4.08739	5.40596	5.17086	4.88125	4.20446	3.75312	5.39203	5.1543	1.31857	-0.289616	-0.451343	-0.237731	BLI1	Subunit of the BLOC-1 complex involved in endosomal maturation; interacts with Msb3p; green fluorescent protein (GFP)-fusion protein localizes to the endosome
YMR127C	7.90697	19.3901	7.37348	6.4122	7.04407	6.01039	9.02952	10.5142	2.98312	4.27725	2.88235	2.68082	2.81641	2.58746	3.17465	3.39427	1.29412	-0.201525	-0.228951	0.219623	SAS2	Histone acetyltransferase (HAT) catalytic subunit of the SAS complex; acetylates free histones and nucleosomes and regulates transcriptional silencing; member of the MYSTacetyltransferase family; other members are Sas4p and Sas5p
YLR313C	2.67886	6.56663	2.50791	2.89243	3.36919	1.91652	3.02634	3.35265	1.42162	2.71515	1.32649	1.53228	1.7524	0.938489	1.59757	1.7453	1.29354	0.205795	-0.813913	0.14773	SPH1	Protein involved in shmoo formation and bipolar bud site selection; localizes to sites of polarized growth in a cell cycle dependent- and Spa2p-dependent manner, interacts with MAPKKs Mkk1p, Mkk2p, and Ste7p; SPH1 has a paralog, SPA2, that arose from the whole genome duplication
YDR282C	6.25371	15.2847	6.22056	4.85203	11.5019	8.5873	8.82479	11.4875	2.64471	3.93401	2.63704	2.27859	3.5238	3.10221	3.14156	3.522	1.2893	-0.358455	-0.421596	0.380435	MRX10	Mitochondrial inner membrane protein of unknown function; associates with mitochondrial ribosome; localizes to the inner membrane with the C terminus facing the intermembrane space; ortholog of human RMND1, mutation in which is implicated in infantile encephaloneuromyopathy and defective mitochondrial translation
YNL128W	0.384872	0.937304	0.191416	0.121801	0	0	1.84788	0.240838	-1.37755	-0.0934105	-2.38522	-3.0374	#NUM!	#NUM!	0.88587	-2.05386	1.28414	-0.652186		-2.93973	TEP1	PTEN homolog with no demonstrated inositol lipid phosphatase activity; plays a role in normal sporulation; homolog of human tumor suppressor gene PTEN/MMAC1/TEP1 and fission yeast ptn1
YPR193C	2.14147	5.21526	2.13012	0	1.90777	0	0.714013	0	1.0986	2.38274	1.09093	#NUM!	0.931886	#NUM!	-0.485978	#NUM!	1.28414				HPA2	Tetrameric histone acetyltransferase; has similarity to Gcn5p, Hat1p, Elp3p, and Hpa3p; acetylates histones H3 and H4 in vitro and exhibits autoacetylation activity; also acetylates polyamines
YMR175W-A	3.71188	9.03978	3.6922	0	0	0	0	0	1.89215	3.17629	1.88448	#NUM!	#NUM!	#NUM!	#NUM!	#NUM!	1.28414				0	Putative protein of unknown function
YDR374C	1.09173	2.65876	0.814456	0.518251	3.89035	0	1.01922	0.426976	0.126616	1.41075	-0.296091	-0.948277	1.9599	#NUM!	0.0274633	-1.22777	1.28414	-0.652186		-1.25523	PHO92	Posttranscriptional regulator of phosphate metabolism; facilitates PHO4 mRNA degradation by interacting with Pop2p; regulates PHO4 mRNA stability by binding to PHO4's 3'UTR in a phosphate-dependent manner; contains highly conserved YTH (YT521-B Homology) domain that exhibits RNA-binding activity; human homolog YTHDF2 can complement yeast null mutant
YJL070C	5.73711	13.5393	7.01643	5.71477	11.7302	14.8703	7.42573	6.06191	2.52033	3.75908	2.81074	2.51469	3.55216	3.89436	2.89253	2.59977	1.23876	-0.296042	0.342206	-0.292761	0	Putative metallo-dependent hydrolase superfamily protein; similar to AMP deaminases but lacks key catalytic residues and does not rescue purine nucleotide metabolic defect of quadruple aah1 ade8 amd1 his1 mutant; may regulate purine nucleotide homeostasis as overexpression in an AMD1 strain grown in adenine results in greatly reduced GDP and GTP intracellular levels; not an essential gene; YJL070…
YHR189W	7.4726	17.6038	8.74469	11.6852	18.7965	5.34608	9.26263	11.0025	2.90161	4.13781	3.12841	3.54661	4.2324	2.41848	3.21142	3.45976	1.2362	0.418203	-1.81391	0.248339	PTH1	One of two mitochondrially-localized peptidyl-tRNA hydrolases; dispensable for respiratory growth on rich medium, but required for respiratory growth on minimal medium; see also PTH2
YFR034W-A	14.9452	35.2076	20.9872	16.6931	15.6638	0	14.5388	15.9536	3.90161	5.13781	4.39144	4.06118	3.96936	#NUM!	3.86184	3.99581	1.2362	-0.330258		0.133977	0	Dubious open reading frame; unlikely to encode a functional protein, based on available experimental and comparative sequence data; partially overlaps YFR035C; identified by gene-trapping, microarray expression analysis, and genome-wide homology searching
YLR067C	2.76949	6.46368	3.87394	3.72496	4.62609	3.15779	3.25501	1.51641	1.46962	2.69236	1.9538	1.89723	2.20979	1.65891	1.70266	0.600658	1.22274	-0.0565764	-0.550879	-1.102	PET309	Specific translational activator for the COX1 mRNA; binds to the COX1 mRNA; also influences stability of intron-containing COX1 primary transcripts; localizes to the mitochondrial inner membrane; contains 12 pentatricopeptide repeats (PPRs)
YIL113W	4.39565	10.1643	6.75726	6.82901	4.27194	0	6.60855	7.25165	2.13608	3.34545	2.75644	2.77168	2.09489	#NUM!	2.72433	2.85831	1.20937	0.0152385		0.133977	SDP1	Stress-inducible dual-specificity MAP kinase phosphatase; negatively regulates Slt2p MAP kinase by direct dephosphorylation, diffuse localization under normal conditions shifts to punctate localization after heat shock; SDP1 has a paralog, MSG5, that arose from the whole genome duplication
YGL072C	2.8073	6.45699	6.28295	0	0	0	1.49763	0	1.48919	2.69086	2.65144	#NUM!	#NUM!	#NUM!	0.582678	#NUM!	1.20168				0	Dubious open reading frame; unlikely to encode a functional protein, based on available experimental and comparative sequence data; partially overlaps the verified gene HSF1; null mutant displays increased resistance to antifungal agents gliotoxin, cycloheximide and H2O2
YPL103C	13.0273	29.6497	13.8458	16.1522	8.267	8.68167	14.5659	10.6646	3.70346	4.88995	3.79137	4.01365	3.04736	3.11797	3.86452	3.41475	1.18648	0.222283	0.0706093	-0.449767	FMP30	Protein with a role in maintaining mitochondrial morphology; also involved in maintaining normal cardiolipin levels; mitochondrial inner membrane protein; proposed to be involved in N-acylethanolamine metabolism; related to mammalian N-acylPE-specific phospholipase D
YCR102C	1.65709	3.76657	1.97796	0.839073	0	8.06155	0.707213	0	0.728652	1.91325	0.984017	-0.253132	#NUM!	3.01106	-0.499784	#NUM!	1.1846	-1.23715			0	Putative protein of unknown function; involved in copper metabolism; similar to C. carbonum toxD gene; member of the quinone oxidoreductase family
YBR141W-A	13.4705	30.6186	16.0789	6.82085	9.60038	0	15.8096	6.74347	3.75174	4.93634	4.0071	2.76995	3.26309	#NUM!	3.98273	2.75349	1.1846	-1.23715		-1.22924	0	Dubious open reading frame; unlikely to encode a functional protein, based on available experimental and comparative sequence data; overlaps the uncharacterized ORF YBR141C; identified by gene-trapping, microarray analysis, and genome-wide homology searching
YAL034W-A	9.82557	22.0521	12.0731	14.2671	19.5662	8.78681	14.1063	18.6262	3.29654	4.46284	3.59373	3.83462	4.29029	3.13534	3.81827	4.21926	1.1663	0.240899	-1.15495	0.400993	MTW1	Essential component of the MIND kinetochore complex; joins kinetochore subunits contacting DNA to those contacting microtubules; critical to kinetochore assembly; complex consists of Mtw1p Including Nnf1p-Nsl1p-Dsn1p (MIND)
YNL046W	15.0525	33.1108	18.3537	12.9081	1.7303	0	25.2561	14.5847	3.91194	5.04923	4.198	3.6902	0.791024	#NUM!	4.65856	3.86639	1.1373	-0.507796		-0.792176	0	Putative protein of unknown function; expression depends on Swi5p; GFP-fusion protein localizes to the endoplasmic reticulum; deletion confers sensitivity to 4-(N-(S-glutathionylacetyl)amino) phenylarsenoxide (GSAO)
YDL021W	9.93614	21.6548	15.493	11.2182	10.5265	9.79828	18.4808	13.2755	3.31269	4.43661	3.95354	3.48777	3.39595	3.29253	4.20795	3.7307	1.12393	-0.465773	-0.10342	-0.477254	GPM2	Homolog of Gpm1p phosphoglycerate mutase; converts 3-phosphoglycerate to 2-phosphoglycerate in glycolysis; may be non-functional; GPM2 has a paralog, GPM3, that arose from the whole genome duplication
YLR012C	0.843609	1.82622	0	0	0	0	0.225022	0.263949	-0.245353	0.868859	#NUM!	#NUM!	#NUM!	#NUM!	-2.15186	-1.92167	1.11421			0.230192	0	Putative protein of unknown function; YLR012C is not an essential gene
YGR068C	8.1237	17.5088	10.2071	9.47179	5.58657	6.93348	9.61797	6.91177	3.02214	4.13001	3.3515	3.24364	2.48196	2.79358	3.26573	2.78906	1.10787	-0.107866	0.311617	-0.476677	ART5	Protein proposed to regulate endocytosis of plasma membrane proteins; regulates by recruiting the ubiquitin ligase Rsp5p to its target in the plasma membrane
YPL046C	35.4316	74.8749	34.4046	40.0467	60.1236	20.5203	41.8541	37.2168	5.14696	6.22641	5.10453	5.32361	5.90986	4.35898	5.3873	5.21788	1.07945	0.21908	-1.55088	-0.169415	ELC1	Elongin C, conserved among eukaryotes; forms a complex with Cul3p that polyubiquitylates monoubiquitylated RNA polymerase II to trigger its proteolysis; plays a role in global genomic repair
YBR228W	8.7913	18.4364	6.01197	6.08604	9.78986	1.67065	7.69443	6.18891	3.13608	4.20448	2.58784	2.6055	3.29129	0.74041	2.94381	2.62969	1.06841	0.0176652	-2.55088	-0.314128	SLX1	Endonuclease involved in DNA recombination and repair; subunit of a complex, with Slx4p, that hydrolyzes 5' branches from duplex DNA in response to stalled or converging replication forks; function overlaps with that of Sgs1p-Top3p
YHR106W	11.4775	24.0532	8.25887	6.80091	9.57231	5.94009	13.4836	15.8925	3.52074	4.58816	3.04594	2.76573	3.25887	2.57048	3.75313	3.99028	1.06742	-0.280217	-0.688383	0.237145	TRR2	Mitochondrial thioredoxin reductase; involved in protection against oxidative stress, required with Glr1p to maintain the redox state of Trx3p; contains active-site motif (CAVC) present in prokaryotic orthologs; binds NADPH and FAD; TRR2 has a paralog, TRR1, that arose from the whole genome duplication
YPL083C	11.462	23.2618	11.2231	12.0157	11.4875	2.17817	16.9587	15.9139	3.51879	4.53989	3.4884	3.58685	3.522	1.12312	4.08395	3.99222	1.0211	0.0984543	-2.39888	-0.0917361	SEN54	Subunit of the tRNA splicing endonuclease; tRNA splicing endonuclease (Sen complex) is composed of Sen2p, Sen15p, Sen34p, and Sen54p; Sen complex also cleaves the CBP1 mRNA at the mitochondrial surface
YPL066W	8.89224	18.0229	10.2326	10.0426	5.59187	3.18086	8.74345	8.56485	3.15255	4.17176	3.3551	3.32806	2.48333	1.66942	3.1282	3.09843	1.01922	-0.0270346	-0.813913	-0.0297761	RGL1	Regulator of Rho1p signaling, cofactor of Tus1p; required for the localization of Tus1p during all phases of cytokinesis; green fluorescent protein (GFP)-fusion protein localizes to the bud neck and cytoplasm; null mutant is viable and exhibits growth defect on a non-fermentable (respiratory) carbon source
YJR119C	3.55637	7.20202	3.76574	4.71978	3.67927	3.48817	3.97807	1.8665	1.83041	2.8484	1.91293	2.23872	1.87942	1.80247	1.99207	0.900333	1.018	0.325788	-0.0769479	-1.09174	JHD2	JmjC domain family histone demethylase; promotes global demethylation of H3K4 and repression of noncoding intergenic transcription during sporulation; removes methyl groups added by Set1p methyltransferase; negatively regulated by H3K14 acetylation; protein levels regulated by Not4p polyubiquitin-mediated degradation; regulates sporulation timing by extending period of active transcription in opp…
YOL078W	5.68145	11.4919	6.35774	5.88849	5.56757	6.47803	7.48256	7.99927	2.50626	3.52255	2.66851	2.5579	2.47705	2.69556	2.90353	2.99987	1.01629	-0.110616	0.218508	0.0963363	AVO1	Component of a membrane-bound complex containing the Tor2p kinase; contains Tor2p kinase and other proteins; may have a role in regulation of cell growth
YDR078C	4.11969	8.31011	4.84291	1.18524	5.33833	4.55496	7.79203	8.31972	2.04254	3.05487	2.27587	0.245176	2.41639	2.18744	2.962	3.05654	1.01233	-2.0307	-0.228951	0.0945369	SHU2	Component of Shu complex (aka PCSS complex); Shu complex also includes Psy3, Csm2, Shu1, and promotes error-free DNA repair, Shu complex mediates inhibition of Srs2p function; promotes formation of Rad51p filaments; important for both mitotic and meiotic homologous recombination, and contains a conserved SWIM domain that is necessary for both
YLR203C	69.8158	140.515	63.0764	76.6123	77.2859	90.4382	62.5341	74.1275	6.12548	7.13458	5.97903	6.2595	6.27213	6.49886	5.96657	6.21194	1.0091	0.280476	0.226729	0.245365	MSS51	Specific translational activator for the mitochondrial COX1 mRNA; loosely associated with the matrix face of the mitochondrial inner membrane; localizes to vacuole membrane in response to H2O2; influences both COX1 mRNA translation and Cox1p assembly into cytochrome c oxidase; binds to heme B, which may be a mechanism for sensing oxygen levels in order to regulate cytochrome c oxidase biogenesis
YPR115W	8.17436	16.4436	6.82699	9.32277	6.32047	7.50327	10.3878	11.4609	3.03111	4.03945	2.77125	3.22076	2.66003	2.90752	3.37682	3.51865	1.00834	0.449509	0.247487	0.141836	RGC1	Putative regulator of the Fps1p glycerol channel; multiply phosphorylated by Hog1p under osmotic stress; contains a pleckstrin homology domain; forms homodimers and heterodimerizes with paralog Ask10p; green fluorescent protein (GFP)-fusion protein localizes to the cytoplasm
YLR363C	36.7783	73.811	34.2968	46.7995	34.1298	25.6269	47.2113	31.0455	5.20078	6.20576	5.1	5.54842	5.09296	4.67958	5.56106	4.95631	1.00498	0.448418	-0.413376	-0.604749	NMD4	Protein that may be involved in nonsense-mediated mRNA decay; interacts with Nam7p, relocalizes from nucleus to cytoplasmic foci upon DNA replication stress
YER029C	35.367	70.5656	48.3189	60.1435	47.0713	64.7803	59.2164	49.7288	5.14433	6.14089	5.59451	5.91034	5.55677	6.01748	5.88793	5.63601	0.996561	0.315824	0.460709	-0.251916	SMB1	Core Sm protein Sm B; part of heteroheptameric complex (with Smd1p, Smd2p, Smd3p, Sme1p, Smx3p, and Smx2p) that is part of the spliceosomal U1, U2, U4, and U5 snRNPs; homolog of human Sm B and Sm B'
YNL256W	19.7644	39.3845	16.3326	22.4533	20.5872	14.7926	23.0883	19.6616	4.30483	5.29956	4.02968	4.48886	4.36368	3.8868	4.52909	4.29731	0.994722	0.459175	-0.476878	-0.231776	FOL1	Multifunctional enzyme of the folic acid biosynthesis pathway; has dihydropteroate synthetase, dihydro-6-hydroxymethylpterin pyrophosphokinase, and dihydroneopterin aldolase activities
YPL152W-A	7.82975	15.5371	10.3843	9.91155	0	15.8712	19.4926	10.6157	2.96897	3.95765	3.37633	3.30911	#NUM!	3.98834	4.28485	3.40813	0.988681	-0.0672237		-0.876723	0	Protein of unknown function; identified by gene-trapping, microarray-based expression analysis, and genome-wide homology searching
YER087W	14.3545	28.4063	13.2688	17.8041	13.9506	15.8712	16.2825	14.1089	3.84344	4.82814	3.72997	4.15414	3.80225	3.98834	4.02525	3.81853	0.984701	0.424165	0.186087	-0.206714	AIM10	Protein with similarity to tRNA synthetases; non-tagged protein is detected in purified mitochondria; null mutant is viable and displays elevated frequency of mitochondrial genome loss
YDL241W	10.864	21.3133	6.75403	8.59538	16.9373	4.12909	14.127	14.4464	3.44149	4.41368	2.75575	3.10356	4.08213	2.04582	3.82038	3.85264	0.972193	0.347814	-2.03631	0.0322526	0	Putative protein of unknown function; YDL241W is not an essential gene
YOR237W	1.53949	3.0202	0.95708	1.33981	1.37148	0	1.48857	0.842934	0.622452	1.59465	-0.0632891	0.422028	0.455737	#NUM!	0.573926	-0.246508	0.972193	0.485317		-0.820434	HES1	Protein implicated in the regulation of ergosterol biosynthesis; one of a seven member gene family with a common essential function and non-essential unique functions; similar to human oxysterol binding protein (OSBP); HES1 has a paralog, KES1, that arose from the whole genome duplication
YDR405W	38.4243	75.2742	41.0634	46.2288	45.2642	57.9328	43.8768	55.4414	5.26395	6.23408	5.35978	5.53072	5.5003	5.85631	5.45539	5.79289	0.970136	0.170936	0.356012	0.337505	MRP20	Mitochondrial ribosomal protein of the large subunit
YBR129C	24.9533	48.7817	26.0874	30.1376	28.128	15.4841	26.9636	33.2214	4.64116	5.60827	4.70528	4.91349	4.81393	3.95271	4.75294	5.05404	0.967108	0.208208	-0.861219	0.3011	OPY1	Protein of unknown function; overproduction blocks cell cycle arrest in the presence of mating pheromone; the authentic, non-tagged protein is detected in highly purified mitochondria in high-throughput studies
YFR032C	1.44494	2.81516	0.287455	0	1.0298	0	0.847921	0	0.531006	1.49322	-1.79859	#NUM!	0.0423626	#NUM!	-0.237998	#NUM!	0.962209				RRT5	Putative protein of unknown function; non-essential gene identified in a screen for mutants with increased levels of rDNA transcription; expressed at high levels during sporulation
YER109C	4.08679	7.93958	3.64819	4.17852	5.22781	1.91171	4.16475	4.81964	2.03097	2.98906	1.86718	2.06299	2.38621	0.934864	2.05823	2.26892	0.958093	0.195811	-1.45134	0.210696	#N/A	#N/A
YDR066C	15.3399	29.7483	8.47699	6.74255	12.1474	7.77364	13.7528	13.0655	3.93922	4.89473	3.08355	2.75329	3.60258	2.95859	3.78165	3.70769	0.955514	-0.330258	-0.643988	-0.0739614	RTR2	Protein of unknown function; exhibits genetic interactions with Rtr1p; green fluorescent protein (GFP)-fusion protein localizes to the cytoplasm; YDR066C is not an essential gene; relocalizes from nucleus to cytoplasmic foci upon DNA replication stress; RTR2 has a paralog, RTR1, that arose from the whole genome duplication
YHL048W	11.8117	22.664	16.3775	16.9912	5.10192	6.52986	16.1351	11.199	3.56215	4.50233	4.03365	4.08672	2.35104	2.70705	4.01213	3.4853	0.940183	0.0530705	0.356012	-0.526831	COS8	Endosomal protein involved in turnover of plasma membrane proteins; member of the DUP380 subfamily of conserved, often subtelomeric COS genes; required for the multivesicular vesicle body sorting pathway that internalizes plasma membrane proteins for degradation; Cos proteins provide ubiquitin in trans for nonubiquitinated cargo proteins
YOR278W	18.8294	35.9948	23.2609	18.6457	16.2334	9.23414	25.3555	32.5924	4.23491	5.16971	4.53983	4.22077	4.02089	3.20698	4.66423	5.02647	0.934803	-0.31906	-0.813913	0.362238	HEM4	Uroporphyrinogen III synthase; catalyzes the conversion of hydroxymethylbilane to uroporphyrinogen III, the fourth step in heme biosynthesis; deficiency in the human homolog can result in the disease congenital erythropoietic porphyria
YPR094W	41.3684	78.9925	36.4907	46.9332	44.5027	56.9582	58.2955	69.6012	5.37046	6.30364	5.18946	5.55254	5.47582	5.83183	5.86531	6.12104	0.933186	0.363081	0.356012	0.255727	RDS3	Component of the SF3b subcomplex of the U2 snRNP; zinc cluster protein involved in pre-mRNA splicing and cycloheximide resistance
YLR248W	83.7911	159.752	72.8604	94.8042	78.55	109.069	98.0927	117.332	6.38873	7.31969	6.18706	6.56688	6.29554	6.76909	6.61607	6.87446	0.930966	0.379816	0.473555	0.258382	RCK2	Protein kinase involved in response to oxidative and osmotic stress; identified as suppressor of S. pombe cell cycle checkpoint mutations; similar to CaM (calmodulin) kinases; RCK2 has a paralog, RCK1, that arose from the whole genome duplication
YGR028W	19.8411	37.4577	27.768	32.5639	21.3754	21.0447	25.5388	29.3071	4.31042	5.22719	4.79535	5.0252	4.41788	4.39538	4.67462	4.87318	0.916766	0.22985	-0.0225001	0.19856	MSP1	Highly-conserved N-terminally anchored AAA-ATPase; distributed in the mitochondrial outer membrane and peroxisomes; involved in mitochondrial protein sorting; functions as an extraction engine in local organelle surveillance to remove and initiate degradation of mistargeted proteins, ensuring fidelity of organelle-specific localization of tail-anchored proteins; contains an N-terminal transmembra…
YGL059W	9.5254	17.9507	7.95214	6.89031	9.69815	4.1375	7.98531	6.49283	3.25178	4.16597	2.99134	2.78457	3.27771	2.04876	2.99735	2.69885	0.914188	-0.206775	-1.22895	-0.298502	PKP2	Mitochondrial protein kinase; negatively regulates activity of the pyruvate dehydrogenase complex by phosphorylating the ser-133 residue of the Pda1p subunit; acts in concert with kinase Pkp1p and phosphatases Ptc5p and Ptc6p; relocalizes from mitochondrion to cytoplasm upon DNA replication stress
YGL018C	24.0566	45.1989	23.0261	27.0054	16.1746	13.801	27.9676	31.5276	4.58836	5.49822	4.5252	4.75517	4.01565	3.7867	4.80568	4.97854	0.909854	0.229977	-0.228951	0.172859	JAC1	Specialized J-protein that functions in Fe-S cluster biogenesis; functions with Hsp70 in Fe-S cluster biogenesis in mitochondria; involved in iron metabolism; contains a J domain typical to J-type chaperones; localizes to the mitochondrial matrix
YDR520C	4.86824	9.13346	4.73482	5.68331	5.78261	7.2366	6.031	6.46504	2.2834	3.19116	2.24331	2.50673	2.53172	2.85531	2.5924	2.69266	0.907761	0.263422	0.32359	0.100262	URC2	Putative Zn(II)2Cys6 motif containing transcription factor; non-essential gene identified in a screen for mutants with increased levels of rDNA transcription; similar to S. kluyveri Urc2p involved in uracil catabolism
YDR106W	3.82298	7.1618	2.34013	1.67519	4.19172	0	3.52984	4.87655	1.9347	2.84032	1.22659	0.744326	2.06754	#NUM!	1.8196	2.28586	0.905626	-0.482261		0.466259	ARP10	Component of the dynactin complex; localized to the pointed end of the Arp1p filament; may regulate membrane association of the complex
YMR034C	5.61082	10.4708	5.58107	4.77591	5.51559	1.17655	8.92808	6.41671	2.48821	3.3883	2.48054	2.25578	2.46351	0.234563	3.15835	2.68183	0.900087	-0.224765	-2.22895	-0.476516	RCH1	Putative transporter; localizes to the plasma membrane in response to high levels of extracellular calcium; member of the SLC10 carrier family; identified in a transposon mutagenesis screen as a gene involved in azole resistance; YMR034C is not an essential gene
YPL203W	24.3958	45.3178	27.5458	28.7957	28.1948	22.7208	30.3087	24.5494	4.60856	5.50201	4.78376	4.84778	4.81736	4.50594	4.92166	4.61761	0.893443	0.0640208	-0.311413	-0.304048	TPK2	cAMP-dependent protein kinase catalytic subunit; promotes vegetative growth in response to nutrients via the Ras-cAMP signaling pathway; partially redundant with Tpk1p and Tpk3p; localizes to P-bodies during stationary phase; relocalizes to the cytosol in response to hypoxia
YML013W	25.5165	47.0453	23.8039	30.111	20.5486	28.9297	24.61	33.5583	4.67336	5.55598	4.57312	4.91222	4.36097	4.85448	4.62117	5.0686	0.882621	0.339097	0.493515	0.447423	UBX2	Bridging factor involved in ER-associated protein degradation (ERAD); bridges the cytosolic Cdc48p-Npl1p-Ufd1p ATPase complex and the membrane associated Ssm4p and Hrd1p ubiquitin ligase complexes; contains a UBX (ubiquitin regulatory X) domain and a ubiquitin-associated (UBA) domain; redistributes from the ER to lipid droplets during the diauxic shift and stationary phase; required for the maint…
YLL054C	2.0805	3.80679	3.74476	3.69968	2.11823	0.602465	3.51467	1.3019	1.05693	1.92857	1.90487	1.8874	1.08286	-0.731052	1.81339	0.380617	0.871642	-0.0174707	-1.81391	-1.43277	0	Putative protein of unknown function with similarity to Pip2p; an oleate-specific transcriptional activator of peroxisome proliferation; YLL054C is not an essential gene
YLR080W	10.1575	18.5275	5.98735	3.33361	10.0545	13.7264	8.73026	9.24	3.34448	4.21159	2.58192	1.73709	3.32976	3.77888	3.12602	3.20789	0.867119	-0.844831	0.449121	0.0818693	EMP46	Integral membrane component of ER-derived COPII-coated vesicles; functions in ER to Golgi transport; EMP46 has a paralog, EMP47, that arose from the whole genome duplication
YMR204C	10.9368	19.8014	13.2524	9.06199	17.0064	15.72	12.0403	6.96826	3.45112	4.30753	3.72818	3.17983	4.08801	3.97453	3.5898	2.8008	0.856414	-0.54835	-0.113474	-0.789002	INP1	Peripheral membrane protein of peroxisomes; involved in peroxisomal inheritance; recruitment to peroxisomes is mediated by interaction with Pex3p at the peroxisomal membrane
YIL098C	28.5575	51.6142	24.6544	33.4222	13.4405	6.55326	50.7345	49.5645	4.8358	5.6897	4.62377	5.06273	3.74852	2.71221	5.6649	5.63124	0.853897	0.438962	-1.03631	-0.03366	FMC1	Mitochondrial matrix protein; required for assembly or stability at high temperature of the F1 sector of mitochondrial F1F0 ATP synthase; null mutant temperature sensitive growth on glycerol is suppressed by multicopy expression of Odc1p
YOR316C-A	3.63119	6.55056	0	3.06444	4.31322	0	3.22858	2.27226	1.86044	2.71162	#NUM!	1.61562	2.10876	#NUM!	1.6909	1.18413	0.851178			-0.506774	0	Putative protein of unknown function; identified by fungal homology and RT-PCR
YLL052C	2.60089	4.69193	2.5871	0	0	0	2.77502	0	1.379	2.23018	1.37133	#NUM!	#NUM!	#NUM!	1.4725	#NUM!	0.851178				AQY2	Water channel that mediates water transport across cell membranes; only expressed in proliferating cells; controlled by osmotic signals; may be involved in freeze tolerance; disrupted by a stop codon in many S. cerevisiae strains
YHR117W	42.1787	75.7303	38.7886	49.2796	49.1556	61.3002	40.0494	42.1222	5.39844	6.2428	5.27756	5.62292	5.61928	5.93782	5.32371	5.39651	0.844356	0.345358	0.318537	0.0727978	TOM71	Mitochondrial outer membrane protein; probable minor component of the TOM (translocase of outer membrane) complex responsible for recognition and import of mitochondrially directed proteins; TOM71 has a paralog, TOM70, that arose from the whole genome duplication
YPL022W	4.93511	8.79324	5.21104	5.52644	5.14057	4.15536	5.77182	6.15265	2.30308	3.13639	2.38157	2.46635	2.36193	2.05497	2.52903	2.62121	0.833311	0.0847794	-0.306953	0.0921822	RAD1	Single-stranded DNA endonuclease (with Rad10p); cleaves single-stranded DNA during nucleotide excision repair and double-strand break repair; subunit of Nucleotide Excision Repair Factor 1 (NEF1); homolog of human XPF protein
YJL058C	3.69137	6.5759	4.74274	4.9649	6.57706	6.54723	6.52316	5.05295	1.88416	2.71719	2.24572	2.31176	2.71744	2.71088	2.70557	2.33713	0.83303	0.0660428	-0.00655856	-0.368445	BIT61	Subunit of TORC2 membrane-associated complex; involved in regulation of cell cycle-dependent actin cytoskeletal dynamics during polarized growth and cell wall integrity; BIT61 has a paralog, BIT2, that arose from the whole genome duplication
YJL200C	77.4838	137.888	65.3856	84.9537	70.9139	92.0488	75.2456	91.2762	6.27582	7.10735	6.0309	6.40861	6.148	6.52433	6.23353	6.51217	0.831533	0.377703	0.376332	0.278632	ACO2	Putative mitochondrial aconitase isozyme; similarity to Aco1p, an aconitase required for the TCA cycle; expression induced during growth on glucose, by amino acid starvation via Gcn4p, and repressed on ethanol
YER005W	9.80997	17.4339	10.0217	12.8378	9.9204	1.61231	11.9165	12.0285	3.29425	4.12382	3.32505	3.68233	3.3104	0.689129	3.57489	3.58839	0.829571	0.357274	-2.62127	0.0134963	YND1	Apyrase with wide substrate specificity; helps prevent inhibition of glycosylation by hydrolyzing nucleoside tri- and diphosphates that inhibit glycotransferases; partially redundant with Gda1p; mediates adenovirus E4orf4-induced toxicity
YGR233C	7.4569	13.183	8.75956	7.10215	7.33907	4.31869	10.2672	8.82142	2.89858	3.72061	3.13086	2.82826	2.8756	2.11059	3.35997	3.14101	0.822031	-0.302602	-0.765004	-0.218962	PHO81	Cyclin-dependent kinase (CDK) inhibitor; regulates Pho80p-Pho85p and Pcl7p-Pho85p cyclin-CDK complexes in response to phosphate levels; inhibitory activity for Pho80p-Pho85p requires myo-D-inositol heptakisphosphate (IP7) generated by Vip1p; relative distribution to the nucleus increases upon DNA replication stress
YIL141W	5.53706	9.73899	5.5077	0	9.86559	0	4.06159	0	2.46912	3.28377	2.46145	#NUM!	3.3024	#NUM!	2.02204	#NUM!	0.814652				0	Dubious open reading frame; unlikely to encode a functional protein, based on available experimental and comparative sequence data
YDL119C	13.6022	23.8509	11.9064	9.81469	11.633	1.65432	14.5128	16.2574	3.76576	4.57597	3.57367	3.29494	3.54016	0.726242	3.85926	4.02302	0.810206	-0.278728	-2.81391	0.163765	HEM25	Putative mitochondrial transport protein; GFP-fusion protein is induced in response to the DNA-damaging agent MMS; the authentic, non-tagged protein is detected in purified mitochondria
YCR066W	7.8887	13.8288	7.50571	10.0947	5.50001	5.21435	9.42321	5.25839	2.97979	3.78961	2.90799	3.33553	2.45944	2.38249	3.23622	2.39462	0.809819	0.427541	-0.0769479	-0.841599	RAD18	E3 ubiquitin ligase; forms heterodimer with Rad6p to monoubiquitinate PCNA-K164; heterodimer binds single-stranded DNA and has single-stranded DNA dependent ATPase activity; required for postreplication repair; SUMO-targeted ubiquitin ligase (STUbl) that contains a SUMO-interacting motif (SIM) which stimulates its ubiquitin ligase activity towards the sumoylated form of PCNA
YHR105W	10.147	17.7416	12.0342	8.64559	8.34426	0	16.3436	13.1876	3.34298	4.14907	3.58906	3.11196	3.06078	#NUM!	4.03065	3.72111	0.80609	-0.477099		-0.309541	YPT35	Endosomal protein of unknown function; contains a phox (PX) homology domain; binds to both phosphatidylinositol-3-phosphate (PtdIns(3)P) and proteins involved in ER-Golgi or vesicular transport
YPL119C	6.76802	11.7942	5.78963	4.36943	7.2353	6.58512	6.17407	4.36222	2.75873	3.56001	2.53347	2.12745	2.85505	2.71921	2.62622	2.12506	0.801273	-0.406026	-0.135842	-0.50116	DBP1	Putative ATP-dependent RNA helicase of the DEAD-box protein family; mutants show reduced stability of the 40S ribosomal subunit scanning through 5' untranslated regions of mRNAs; protein abundance increases in response to DNA replication stress; DBP1 has a paralog, DED1, that arose from the whole genome duplication
YLR215C	19.0234	33.1459	20.7686	23.3472	23.9743	21.1616	25.495	17.5658	4.2497	5.05076	4.37633	4.54518	4.58342	4.40337	4.67214	4.1347	0.801054	0.168844	-0.180041	-0.537445	CDC123	Protein involved in nutritional control of the cell cycle; regulates abundance of the translation initiation factor eIF2; ortholog of human CDC123, which can complement yeast cdc123 mutant
YNL326C	11.6825	20.3126	9.88982	13.6874	8.8575	7.5577	14.6526	12.6766	3.54627	4.3443	3.30594	3.77477	3.1469	2.91795	3.87308	3.6641	0.798028	0.468829	-0.228951	-0.208982	PFA3	Palmitoyltransferase for Vac8p; required for vacuolar membrane fusion; contains an Asp-His-His-Cys-cysteine rich (DHHC-CRD) domain; autoacylates; required for vacuolar integrity under stress conditions
YOR280C	33.5953	58.2828	32.7926	34.7774	34.6841	13.3652	41.5394	40.3753	5.07019	5.865	5.0353	5.12008	5.1162	3.74041	5.37641	5.3354	0.79481	0.0847794	-1.37579	-0.0410097	FSH3	Putative serine hydrolase; likely target of Cyc8p-Tup1p-Rfx1p transcriptional regulation; sequence is similar to S. cerevisiae Fsh1p and Fsh2p and the human candidate tumor suppressor OVCA2
YOR147W	10.876	18.6754	9.61634	13.0879	9.09104	4.89914	9.41946	8.90637	3.44308	4.22307	3.26549	3.71016	3.18445	2.29253	3.23564	3.15484	0.779987	0.444675	-0.891916	-0.0808065	MDM32	Mitochondrial inner membrane protein with similarity to Mdm31p; required for normal mitochondrial morphology and inheritance; interacts genetically with MMM1, MDM10, MDM12, and MDM34; variation between SK1 and S288C at residues 182 and 262 impacts invasive growth and mitochondrial network structure
YHR195W	15.0904	25.9084	16.8219	20.9141	16.6885	20.5683	24.0122	33.5388	3.91556	4.69535	4.07227	4.3864	4.06078	4.36235	4.58569	5.06776	0.779793	0.314131	0.301564	0.482064	NVJ1	Nuclear envelope protein; anchored to the nuclear inner membrane, that interacts with the vacuolar membrane protein Vac8p to promote formation of nucleus-vacuole junctions during piecemeal microautophagy of the nucleus (PMN)
YOR031W	7.26238	12.4461	14.4477	2.29833	0	58.8844	8.71717	4.16581	2.86044	3.63762	3.85277	1.20059	#NUM!	5.87981	3.12386	2.0586	0.777177	-2.65219		-1.06526	#N/A	#N/A
YOR011W	1.55771	2.65876	1.48986	1.89604	1.49446	1.09299	1.86975	0.712322	0.639428	1.41075	0.575175	0.922989	0.579628	0.128285	0.902846	-0.489399	0.771324	0.347814	-0.451343	-1.39225	AUS1	Plasma membrane sterol transporter of the ATP-binding cassette family; required, along with Pdr11p, for uptake of exogenous sterols and their incorporation into the plasma membrane; activity is stimulated by phosphatidylserine; sterol uptake is required for anaerobic growth because sterol biosynthesis requires oxygen; AUS1 has a paralog, PDR11, that arose from the whole genome duplication
YMR001C-A	15.3848	26.1678	4.37234	2.78219	3.91595	0	6.15554	7.2204	3.94343	4.70972	2.12841	1.47622	1.96936	#NUM!	2.62189	2.85208	0.766289	-0.652186		0.230192	0	Putative protein of unknown function
YDL146W	7.14405	12.1512	6.93698	8.61289	7.87974	3.10312	9.80015	9.20704	2.83674	3.60303	2.79431	3.1065	2.97815	1.63372	3.2928	3.20274	0.766289	0.31219	-1.34443	-0.0900673	LDB17	Protein involved in the regulation of endocytosis; transiently recruited to actin cortical patches in a SLA1-dependent manner after late coat component assembly; GFP-fusion protein localizes to the periphery, cytoplasm, bud, and bud neck
YNL265C	27.7457	47.1707	25.9259	25.7212	24.9674	32.3815	34.6119	42.0025	4.79419	5.55982	4.69632	4.68489	4.64198	5.0171	5.1132	5.3924	0.765626	-0.0114359	0.37512	0.279205	IST1	Protein with positive role in the multivesicular body sorting pathway; functions and forms a complex with Did2p; recruitment to endosomes is mediated by the Vps2p-Vps24p subcomplex of ESCRT-III; also interacts with Vps4p
YKR091W	19.3516	32.8886	16.8851	23.4224	18.1471	6.19363	21.7339	17.5269	4.27438	5.03952	4.07768	4.54982	4.18166	2.63079	4.44187	4.1315	0.765138	0.472142	-1.55088	-0.310376	SRL3	GTB motif (G1/S transcription factor binding) containing protein; binds SBF-regulated promoters in hydroxyurea-treated cells; when overexpressed, suppresses the lethality of a rad53 null mutation; potential Cdc28p substrate; SRL3 has a paralog, WHI5, that arose from the whole genome duplication
YOR350C	5.41666	9.2034	4.76144	4.86359	4.03998	3.83015	6.51852	7.92206	2.4374	3.20217	2.2514	2.28202	2.01435	1.9374	2.70454	2.98587	0.764763	0.0306236	-0.0769479	0.281331	MNE1	Protein involved in splicing Group I aI5-beta intron from COX1 mRNA; mitochondrial matrix protein
YPL209C	10.2405	17.3652	7.24355	4.89726	10.5421	2.76773	12.3223	16.0203	3.35622	4.11813	2.8567	2.29197	3.39809	1.4687	3.6232	4.00183	0.76191	-0.564723	-1.92939	0.378637	IPL1	Aurora kinase of chromosomal passenger complex; mediates release of mono-oriented kinetochores from microtubules in meiosis I, and kinetochore release from SPB clusters at meiotic exit; helps maintain condensed chromosomes during anaphase; required for SPB cohesion and prevention of multipolar spindle formation; promotes telomerase release at G2/M; Iocalizes to nuclear foci that diffuse upon DNA …
YLR392C	9.99628	16.9278	8.01878	6.83731	8.6181	1.96092	8.98829	5.4986	3.32139	4.08132	3.00338	2.77343	3.10737	0.971529	3.16805	2.45906	0.759929	-0.229953	-2.13584	-0.708983	ART10	Protein of unknown function that contains 2 PY motifs; ubiquinated by Rsp5p; overexpression confers resistance to arsenite; green fluorescent protein (GFP)-fusion protein localizes it to the cytoplasm; non-essential gene
YPL264C	5.67823	9.60317	6.58948	8.38597	10.1171	7.19374	7.19434	5.5519	2.50544	3.26351	2.72016	3.06798	3.33873	2.84674	2.84686	2.47298	0.758068	0.347814	-0.491985	-0.373879	0	Putative membrane protein of unknown function; physically interacts with Hsp82p; YPL264C is not an essential gene
YPL148C	3.86207	6.53163	7.20299	5.50005	0	5.87142	4.12064	1.9636	1.94938	2.70744	2.8486	2.45944	#NUM!	2.55371	2.04287	0.9735	0.758068	-0.389152		-1.06937	PPT2	Phosphopantetheine:protein transferase (PPTase); activates mitochondrial acyl carrier protein (Acp1p) by phosphopantetheinylation
YLR290C	29.2461	49.4414	25.1923	24.9995	26.8603	18.3349	28.7111	33.8665	4.87017	5.62765	4.65491	4.64383	4.7474	4.19652	4.84353	5.08179	0.757473	-0.0110806	-0.550879	0.238252	COQ11	Putative oxidoreductase, subunit of Coenzyme Q biosynthetic complexes; required for synthesis of wild-type levels of Coenzyme Q (ubiquinone); member of the short-chain dehydrogenase/reductase (SDR) superfamily; orthologous gene in some other fungi is fused to the COQ10 ortholog
YGR021W	17.8554	30.0806	16.042	19.5041	13.3412	1.7513	17.6681	21.6256	4.15829	4.91076	4.00378	4.28571	3.73782	0.808428	4.14308	4.43467	0.752473	0.281926	-2.92939	0.291593	0	Putative protein of unknown function; the authentic, non-tagged protein is detected in highly purified mitochondria in high-throughput studies
YFR045W	12.1627	20.4785	16.131	10.6065	13.484	8.21809	14.7073	14.4608	3.60439	4.35604	4.01176	3.40688	3.75318	3.0388	3.87846	3.85408	0.751642	-0.60488	-0.714378	-0.0243808	0	Putative mitochondrial transport protein; null mutant is viable, exhibits decreased levels of chitin and normal resistance to calcofluor white
YJL147C	8.9639	15.0269	7.61154	8.71801	10.1282	10.6362	10.3805	13.6811	3.16413	3.90947	2.92819	3.124	3.3403	3.41091	3.3758	3.77412	0.745345	0.195811	0.0706093	0.398315	MRX5	Protein that associates with mitochondrial ribosome; homozygous diploid deletion strain has a sporulation defect characterized by elevated dityrosine in the soluble fraction; expression induced by calcium shortage; YJL147W is a non-essential gene
YHL019C	11.4577	19.2002	8.65073	9.08695	8.85457	4.19734	11.6725	7.34258	3.51825	4.26305	3.11282	3.1838	3.14642	2.06947	3.54504	2.87629	0.744797	0.0709736	-1.07695	-0.668756	APM2	Protein of unknown function; homologous to the medium chain of mammalian clathrin-associated protein complex; involved in vesicular transport
YMR209C	18.6406	31.1546	22.3592	15.7312	17.5832	21.1153	19.4012	24.8158	4.22038	4.96137	4.4828	3.97556	4.13613	4.40021	4.27807	4.63319	0.740995	-0.507238	0.264089	0.355119	0	Putative S-adenosylmethionine-dependent methyltransferase; YMR209C is not an essential gene
YOL048C	19.5362	32.6436	15.0603	11.1288	17.4042	4.45507	15.3074	10.6205	4.28808	5.02873	3.91268	3.47622	4.12136	2.15545	3.93616	3.40878	0.740651	-0.436458	-1.96592	-0.527384	RRT8	Protein involved in spore wall assembly; shares similarity with Lds1p and Lds2p and a strain mutant for all 3 genes exhibits reduced dityrosine fluorescence relative to the single mutants; identified in a screen for mutants with increased levels of rDNA transcription; green fluorescent protein (GFP)-fusion protein localizes to lipid particles; protein abundance increases in response to DNA replic…
YKR052C	21.9782	36.7241	27.3271	20.1709	11.7478	8.35325	26.3809	30.2569	4.458	5.19866	4.77226	4.3342	3.55432	3.06234	4.72142	4.91919	0.740651	-0.438061	-0.491985	0.197771	MRS4	Iron transporter of the mitochondrial carrier family; mediates Fe2+ transport across the inner mitochondrial membrane; active under low-iron conditions; may transport other cations; protein abundance increases in response to DNA replication stress; MRS4 has a paralog, MRS3, that arose from the whole genome duplication
YLR424W	6.01608	10.0229	7.15755	7.98897	8.82747	5.02139	7.29987	5.16714	2.58882	3.32523	2.83947	2.99801	3.142	2.32809	2.86787	2.36937	0.736408	0.158543	-0.813913	-0.498506	SPP382	Essential protein that forms a dimer with Ntr2p; also forms a trimer, with Ntr2p and Prp43p, that is involved in spliceosome disassembly; found also in a multisubunit complex with the splicing factor Clf1p; suppressor of prp38-1 mutation
YNR047W	19.8568	32.9994	17.1429	23.4765	18.0236	14.2396	17.8884	18.6385	4.31156	5.04437	4.09954	4.55314	4.17182	3.83183	4.16095	4.22021	0.732805	0.453608	-0.339982	0.0592592	FPK1	Ser/Thr protein kinase; phosphorylates several aminophospholipid translocase family members, regulating phospholipid translocation and membrane asymmetry; phosphorylates and inhibits upstream inhibitory kinase, Ypk1p; localizes to the cytoplasm, early endosome/TGN compartments and thplasma membrane; localizes to the shmoo tip where it has a redundant role in the cellular response to mating pherom…
YHR051W	109.998	181.898	80.2378	112.17	82.7506	81.7559	140.835	182.407	6.78134	7.50699	6.32621	6.80954	6.3707	6.35325	7.13787	7.51102	0.725647	0.483329	-0.0174469	0.37315	COX6	Subunit VI of cytochrome c oxidase (Complex IV); Complex IV is the terminal member of the mitochondrial inner membrane electron transport chain; expression is regulated by oxygen levels
YMR168C	5.76929	9.51556	6.14861	7.56408	7.83189	5.84728	6.88835	6.017	2.52839	3.25029	2.62026	2.91916	2.96936	2.54776	2.78416	2.58904	0.721895	0.298904	-0.421596	-0.195114	CEP3	Essential kinetochore protein; component of the CBF3 complex that binds the CDEIII region of the centromere; contains an N-terminal Zn2Cys6 type zinc finger domain, a C-terminal acidic domain, and a putative coiled coil dimerization domain
YOL149W	60.7399	99.9854	64.0141	86.9585	76.0134	50.5679	67.9889	59.6148	5.92457	6.64365	6.00032	6.44225	6.24818	5.66015	6.08723	5.8976	0.719074	0.441936	-0.588032	-0.189628	DCP1	Subunit of the Dcp1p-Dcp2p decapping enzyme complex; decapping complex removes the 5' cap structure from mRNAs prior to their degradation; enhances the activity of catalytic subunit Dcp2p; regulated by DEAD box protein Dhh1p; forms cytoplasmic foci upon DNA replication stress
YPL129W	96.5241	158.567	107.248	129.121	82.941	91.5845	136.767	150.788	6.59282	7.30895	6.7448	7.01258	6.37401	6.51703	7.09558	7.23638	0.716128	0.267774	0.143018	0.140802	TAF14	Subunit of TFIID, TFIIF, INO80, SWI/SNF, and NuA3 complexes; involved in RNA polymerase II transcription initiation and in chromatin modification; contains a YEATS domain
YKL027W	27.2786	44.7944	30.4792	33.3489	33.2899	42.0391	41.3648	47.7606	4.7697	5.48525	4.92976	5.05957	5.05701	5.39366	5.37033	5.57775	0.71555	0.129813	0.336646	0.207417	TCD2	tRNA threonylcarbamoyladenosine dehydratase; required for the ct6A tRNA base modification, where an adenosine at position 37 is modified to form a cyclized active ester with an oxazolone ring; localized to the mitochondrial outer membrane; TCD2 has a paralog, TCD1, that arose from the whole genome duplication
YFR036W	24.9205	40.8248	27.4682	30.2675	24.001	24.5747	31.9786	28.6598	4.63926	5.35137	4.77969	4.9197	4.58502	4.6191	4.99903	4.84095	0.712114	0.140009	0.0340834	-0.158079	CDC26	Subunit of the Anaphase-Promoting Complex/Cyclosome (APC/C); which is a ubiquitin-protein ligase required for degradation of anaphase inhibitors, including mitotic cyclins, during the metaphase/anaphase transition; relocalizes to the cytosol in response to hypoxia
YIL011W	19.4696	31.7832	20.9538	27.4746	22.7474	13.5865	16.6015	21.1711	4.28315	4.99019	4.38914	4.78002	4.50763	3.76411	4.05324	4.40402	0.707037	0.390883	-0.743524	0.350782	TIR3	Cell wall mannoprotein; member of Srp1p/Tip1p family of serine-alanine-rich proteins; expressed under anaerobic conditions and required for anaerobic growth; TIR3 has a paralog, TIR2, that arose from the whole genome duplication
YPL078C	171.484	278.788	155.254	179.383	157.344	203.984	207.89	217.829	7.42193	8.12303	7.27849	7.4869	7.29778	7.67231	7.69968	7.76705	0.701093	0.208411	0.374532	0.0673774	ATP4	Subunit b of the stator stalk of mitochondrial F1F0 ATP synthase; ATP synthase is a large, evolutionarily conserved enzyme complex required for ATP synthesis; contributes to the oligomerization of the complex, which in turn determines the shape of inner membrane cristae; phosphorylated
YOL152W	0.404116	0.656113	0.535965	0.341043	0	0	0.251517	0.0421467	-1.30716	-0.607984	-0.89979	-1.55198	#NUM!	#NUM!	-1.99127	-4.56844	0.699175	-0.652186		-2.57716	FRE7	Putative ferric reductase with similarity to Fre2p; expression induced by low copper levels
YBR144C	0.803051	1.30381	0	2.03314	0	0	0.856816	0	-0.316436	0.382738	#NUM!	1.02371	#NUM!	#NUM!	-0.222943	#NUM!	0.699175				0	Dubious open reading frame; unlikely to encode a functional protein, based on available experimental and comparative sequence data; YBR144C is not an essential gene
YJR161C	8.84301	14.3573	2.93204	3.73141	0	0	6.29003	0	3.14454	3.84371	1.55191	1.89972	#NUM!	#NUM!	2.65307	#NUM!	0.699175	0.347814			COS5	Endosomal protein involved in turnover of plasma membrane proteins; member of the DUP380 subfamily of conserved, often subtelomeric COS genes; required for the multivesicular vesicle body sorting pathway that internalizes plasma membrane proteins for degradation; Cos proteins provide ubiquitin in trans for nonubiquitinated cargo proteins
YKL217W	1.49138	2.42137	0.539445	0.6007	1.44941	0.824477	1.55506	0.890828	0.576649	1.27582	-0.890452	-0.735284	0.535464	-0.278449	0.636974	-0.166781	0.699175	0.155169	-0.813913	-0.803755	JEN1	Monocarboxylate/proton symporter of the plasma membrane; transport activity is dependent on the pH gradient across the membrane; mediates high-affinity uptake of carbon sources lactate, pyuvate, and acetate, and also of the micronutrient selenite, whose structure mimics that of monocarboxylates; expression and localization are tightly regulated, with transcription repression, mRNA degradation, an…
YMR035W	19.3458	31.4094	29.0995	14.3353	20.1771	17.2162	24.5427	11.3677	4.27395	4.97312	4.86292	3.8415	4.33465	4.10569	4.61722	3.50687	0.699175	-1.02142	-0.228951	-1.11035	IMP2	Catalytic subunit of mitochondrial inner membrane peptidase complex; required for maturation of mitochondrial proteins of the intermembrane space; complex contains two catalytic subunits (Imp1p and Imp2p that differ in substrate specificity), and Som1p
YIR016W	0.945479	1.53506	0.626977	0.398955	0	0	1.09284	0.591644	-0.0808825	0.618292	-0.673514	-1.3257	#NUM!	#NUM!	0.128087	-0.757198	0.699175	-0.652186		-0.885285	0	Putative protein of unknown function; expression directly regulated by the metabolic and meiotic transcriptional regulator Ume6p; overexpression causes a cell cycle delay or arrest; non-essential gene; YIR016W has a paralog, YOL036W, that arose from the whole genome duplication
YJL084C	12.855	20.8278	13.1045	14.9084	15.3643	7.28314	16.1435	14.4395	3.68425	4.38044	3.71199	3.89805	3.94151	2.86456	4.01288	3.85195	0.696185	0.186063	-1.07695	-0.160936	ALY2	Alpha arrestin; controls nutrient-mediated intracellular sorting of permease Gap1p; interacts with AP-1 subunit Apl4p; phosphorylated by Npr1p and also by cyclin-CDK complex Pcl7p-Pho85p; promotes endocytosis of plasma membrane proteins; ALY2 has a paralog, ALY1, that arose from the whole genome duplication
YOL122C	18.5917	30.1064	18.9265	26.6606	13.9748	11.4825	26.4227	20.2685	4.21659	4.912	4.24234	4.73664	3.80476	3.52136	4.72371	4.34117	0.695413	0.4943	-0.283399	-0.382536	SMF1	Divalent metal ion transporter; broad specificity for di-valent and tri-valent metals; post-translationally regulated by levels of metal ions; member of the Nramp family of metal transport proteins
YML065W	9.22894	14.9344	9.72535	9.19583	9.11721	5.00098	12.9179	13.38	3.20616	3.90057	3.28175	3.20098	3.18859	2.32221	3.69129	3.742	0.694405	-0.0807702	-0.866381	0.0507082	ORC1	Largest subunit of the origin recognition complex; involved in directing DNA replication by binding to replication origins; also involved in transcriptional silencing; exhibits ATPase activity; ORC1 has a paralog, SIR3, that arose from the whole genome duplication
YNL206C	19.0526	30.7116	16.71	22.9514	12.4106	14.9498	17.9784	20.3193	4.25192	4.94071	4.06264	4.52051	3.6335	3.90205	4.16819	4.34478	0.688796	0.457867	0.268549	0.176587	RTT106	Histone chaperone; involved in regulation of chromatin structure in both transcribed and silenced chromosomal regions; affects transcriptional elongation; has a role in regulation of Ty1 transposition; interacts physically and functionally with Chromatin Assembly Factor-1 (CAF-1)
YDR104C	3.08578	4.97369	4.13704	3.18443	2.86855	1.63174	4.67016	5.9608	1.62564	2.31432	2.0486	1.67104	1.52032	0.706407	2.22347	2.57551	0.688682	-0.377564	-0.813913	0.352033	SPO71	Meiosis-specific protein required for prospore membrane morphogenesis; localizes to the prospore membrane (PSM) during sporulation; required for PSM elongation and closure; genetically antagonistic to SPO1; recruits Vps13p to the PSM during sporulation; interacts and functions cooperatively with Spo73p; mutants have defects in the PSM, aberrant spore wall formation and reduced PtdIns-phosphate po…
YLR345W	18.8693	30.3694	20.891	14.0203	18.7104	7.98236	19.7387	17.4549	4.23797	4.92455	4.38481	3.80944	4.22577	2.99682	4.30296	4.12556	0.686575	-0.575371	-1.22895	-0.177401	0	Similar to 6-phosphofructo-2-kinase enzymes; mRNA expression is repressed by the Rfx1p-Tup1p-Ssn6p repressor complex; YLR345W is not an essential gene
YLR114C	19.0662	30.6519	19.1882	25.9102	16.386	10.9123	25.6676	24.4232	4.25294	4.9379	4.26215	4.69545	4.03439	3.44789	4.68188	4.61018	0.684961	0.433302	-0.586503	-0.0716983	AVL9	Conserved protein involved in exocytic transport from the Golgi; mutation is synthetically lethal with apl2 vps1 double mutation; member of a protein superfamily with orthologs in diverse organisms; relocalizes from bud neck to cytoplasm upon DNA replication stress
YPR148C	60.1788	96.6609	63.505	87.7771	66.6706	55.1276	78.922	103.075	5.91118	6.59486	5.9888	6.45577	6.05898	5.7847	6.30236	6.68756	0.683678	0.466974	-0.274275	0.385202	0	Protein of unknown function; may interact with ribosomes, based on co-purification experiments; green fluorescent protein (GFP)-fusion protein localizes to the cytoplasm in a punctate pattern
YHR147C	53.0764	85.1176	55.5124	53.3556	58.4098	18.9861	63.084	67.0369	5.73	6.41138	5.79474	5.73757	5.86814	4.24687	5.9792	6.06688	0.681385	-0.05717	-1.62127	0.0876804	MRPL6	Mitochondrial ribosomal protein of the large subunit
YLL049W	12.131	19.4431	15.3154	18.6049	14.9637	8.51192	16.8012	11.8246	3.60063	4.28119	3.93691	4.21761	3.9034	3.08948	4.0705	3.56372	0.680559	0.2807	-0.813913	-0.506774	LDB18	Component of the dynactin complex; dynactin is required for dynein activity; null mutant exhibits defects in nuclear migration and spindle orientation and has reduced affinity for alcian blue dye; has homology to mammalian dynactin subunit p24
YFL028C	43.3481	69.4405	36.7942	41.3381	42.2218	40.4193	49.0253	50.0015	5.4379	6.11771	5.20141	5.3694	5.39991	5.33697	5.61545	5.6439	0.679809	0.167993	-0.062941	0.0284447	CAF16	Part of evolutionarily-conserved CCR4-NOT regulatory complex; contains single ABC-type ATPase domain but no transmembrane domain; interacts with several subunits of Mediator
YOR137C	2.81972	4.50536	3.73969	1.95469	1.43543	0.816524	5.04998	4.03307	1.49555	2.17164	1.90292	0.966939	0.52148	-0.292433	2.33628	2.01188	0.676091	-0.935979	-0.813913	-0.324397	SIA1	Protein of unassigned function; involved in activation of the Pma1p plasma membrane H+-ATPase by glucose; contains peptide signal for membrane localization
YCL058W-A	29.5637	47.1988	33.8179	25.2613	34.2385	22.4725	50.6659	43.7058	4.88575	5.56068	5.07972	4.65886	5.09755	4.49009	5.66294	5.44975	0.674927	-0.420861	-0.607463	-0.21319	ADF1	Transcriptional repressor encoded by the FYV5 antisense strand; negatively regulates transcription of FYV5 by binding to the promoter on the sense strand
YLR104W	70.129	111.445	73.5622	97.2492	77.2428	31.0154	72.7835	98.5397	6.13194	6.80018	6.20089	6.60361	6.27133	4.95491	6.18554	6.62263	0.668243	0.402722	-1.31641	0.437092	LCL2	Putative protein of unknown function; mutant is deficient in amounts of cell wall mannosylphosphate and has long chronological lifespan; genetic interactions suggest a role in ER-associated protein degradation (ERAD)
YKR021W	8.30609	13.1892	8.80681	7.62593	8.45673	9.99104	7.6692	9.42428	3.05417	3.72128	3.13862	2.93091	3.0801	3.32063	2.93908	3.23638	0.667113	-0.207705	0.240534	0.297306	ALY1	Alpha arrestin, substrate of calcineurin; controls nutrient-mediated intracellular sorting of permease Gap1p; interacts with AP-1 subunit Apl4p; dephosphorylation of Aly1p required for the endocytosis of Dip5p; may regulate endocytosis of plasma membrane proteins by recruiting ubiquitin ligase Rsp5p to plasma membrane targets; ALY1 has a paralog, ALY2, that arose from the whole genome duplication
YHR016C	39.9741	63.4523	33.7268	42.1311	36.8835	36.8971	38.7471	41.7649	5.32099	5.9876	5.07582	5.39681	5.2049	5.20544	5.27602	5.38422	0.666607	0.32099	0.000530866	0.108201	YSC84	Actin-binding protein; involved in bundling of actin filaments and endocytosis of actin cortical patches; activity stimulated by Las17p; contains SH3 domain similar to Rvs167p; YSC84 has a paralog, LSB3, that arose from the whole genome duplication
YHR005C	54.4986	86.4716	50.6895	63.6131	40.9847	52.7246	69.4747	82.9879	5.76815	6.43415	5.66362	5.99125	5.35701	5.7204	6.11842	6.37483	0.666008	0.327636	0.363391	0.256415	GPA1	Subunit of the G protein involved in pheromone response; GTP-binding alpha subunit of the heterotrimeric G protein; negatively regulates the mating pathway by sequestering G(beta)gamma and by triggering an adaptive response; activates Vps34p at the endosome; protein abundance increases in response to DNA replication stress
YLR131C	15.2934	24.243	13.0546	15.3779	11.2088	11.8725	18.1979	20.8369	3.93484	4.5995	3.70648	3.94279	3.48655	3.56955	4.1857	4.38107	0.664659	0.236305	0.082993	0.195371	ACE2	Transcription factor required for septum destruction after cytokinesis; phosphorylation by Cbk1p blocks nuclear exit during M/G1 transition, causing localization to daughter cell nuclei, and also increases Ace2p activity; phosphorylation by Cdc28p and Pho85p prevents nuclear import during cell cycle phases other than cytokinesis; part of RAM network that regulates cellular polarity and morphogene…
YNL286W	12.2439	19.394	14.5554	10.963	18.0908	9.08005	17.9227	12.0533	3.61399	4.27754	3.86348	3.45456	4.17719	3.1827	4.16371	3.59135	0.663551	-0.408915	-0.994486	-0.572362	CUS2	Putative checkpoint factor in transcription; binds to U2 snRNA and Prp11p; may be involved in U2 snRNA folding; contains two RNA recognition motifs (RRMs)
YDR004W	7.26238	11.4962	6.50148	6.78007	6.46982	4.41633	9.05617	6.36232	2.86044	3.52309	2.70077	2.7613	2.69373	2.14285	3.1789	2.66955	0.662649	0.0605319	-0.550879	-0.509348	RAD57	Protein that stimulates strand exchange; stimulates strand exchange by stabilizing the binding of Rad51p to single-stranded DNA; involved in the recombinational repair of double-strand breaks in DNA during vegetative growth and meiosis; forms heterodimer with Rad55p
YMR111C	7.05016	11.153	4.31556	4.46234	1.93254	2.1986	7.42573	6.84382	2.81766	3.47936	2.10955	2.1578	0.950502	1.13659	2.89253	2.7748	0.6617	0.0482535	0.186087	-0.117731	0	Protein of unknown function; green fluorescent protein (GFP)-fusion protein localizes to the nucleus; YMR111C is not an essential gene; forms nuclear foci upon DNA replication stress
YNL259C	113.263	178.938	103.559	98.4819	73.3837	69.5723	141.292	191.508	6.82354	7.48332	6.6943	6.62179	6.19739	6.12044	7.14254	7.58126	0.659781	-0.072518	-0.0769479	0.438719	ATX1	Cytosolic copper metallochaperone; transports copper to the secretory vesicle copper transporter Ccc2p for eventual insertion into Fet3p, which is a multicopper oxidase required for high-affinity iron uptake; human homolog ATOX1 can complement yeast atx1 mutant; overexpression of human ATOX1 suppresses lysine auxotrophy of the yeast sod1 null mutant, as does overexpression of yeast ATX1
YPR083W	5.33703	8.43088	6.45657	4.6562	4.11208	4.38582	7.61811	4.96443	2.41604	3.07568	2.69077	2.21915	2.03987	2.13285	2.92943	2.31163	0.659646	-0.471614	0.0929771	-0.617805	MDM36	Mitochondrial protein; required for normal mitochondrial morphology and inheritance; component of the mitochondria-ER-cortex-ancor (MECA); interacts with Num1p to link the ER and mitochondria at the cell cortex; proposed involvement in the formation of Dnm1p and Num1p-containing cortical anchor complexes that promote mitochondrial fission
YOL158C	14.4708	22.8232	11.5153	15.0036	11.2955	13.4093	11.3959	8.6672	3.85508	4.51243	3.52548	3.90724	3.49768	3.74516	3.51045	3.11557	0.657354	0.381761	0.247487	-0.394881	ENB1	Endosomal ferric enterobactin transporter; expressed under conditions of iron deprivation; member of the major facilitator superfamily; expression is regulated by Rcs1p and affected by chloroquine treatment
YGR283C	18.8588	29.6908	16.0789	18.1373	17.4552	14.8938	26.4583	13.9467	4.23716	4.89194	4.0071	4.18088	4.12559	3.89664	4.72565	3.80185	0.654781	0.173784	-0.228951	-0.923791	0	Putative methyltransferase; may interact with ribosomes, based on co-purification experiments; predicted to be involved in ribosome biogenesis; null mutant is resistant to fluconazole; GFP-fusion protein localizes to the nucleolus; YGR283C has a paralog, YMR310C, that arose from the whole genome duplication
YOR100C	2.80945	4.42313	1.0162	1.13159	0	0	1.22627	1.59822	1.49029	2.14507	0.0231872	0.178356	#NUM!	#NUM!	0.294274	0.67647	0.654781	0.155169		0.382195	CRC1	Mitochondrial inner membrane carnitine transporter; required for carnitine-dependent transport of acetyl-CoA from peroxisomes to mitochondria during fatty acid beta-oxidation; human homolgy SLC25A20 complements yeast null mutant
YBR166C	37.8784	59.4985	33.6342	32.8631	37.5307	28.0906	42.6815	45.2089	5.2433	5.89478	5.07185	5.0384	5.23	4.81201	5.41554	5.49853	0.651478	-0.0334597	-0.417985	0.0829936	TYR1	Prephenate dehydrogenase involved in tyrosine biosynthesis; expression is dependent on phenylalanine levels
YBR296C	1.45501	2.28357	0.723646	0.460467	1.03698	0	3.57056	1.91202	0.541025	1.19129	-0.466645	-1.11883	0.0523813	#NUM!	1.83615	0.935099	0.650265	-0.652186		-0.901053	PHO89	Plasma membrane Na+/Pi cotransporter; active in early growth phase; similar to phosphate transporters of Neurospora crassa; transcription regulated by inorganic phosphate concentrations and Pho4p; mutations in related human transporter genes hPit1 and hPit2 are associated with hyperphosphatemia-induced calcification of vascular tissue and familial idiopathic basal ganglia calcification
YDR020C	20.5193	32.1458	21.4848	22.7852	14.1109	15.3239	23.9096	29.7352	4.35891	5.00656	4.42524	4.51002	3.81874	3.93771	4.57952	4.8941	0.647644	0.0847794	0.118972	0.314584	DAS2	Putative protein of unknown function; non-essential gene identified in a screen for mutants with increased levels of rDNA transcription; weak similarity with uridine kinases and with phosphoribokinases
YOR037W	12.5504	19.6356	10.668	12.7099	8.13147	4.16293	13.3907	14.7076	3.64966	4.2954	3.41522	3.66788	3.02352	2.0576	3.74316	3.87849	0.645735	0.252657	-0.965917	0.135333	CYC2	Mitochondrial peripheral inner membrane protein; contains a FAD cofactor in a domain exposed in the intermembrane space; exhibits redox activity in vitro; likely participates in ligation of heme to acytochromes c and c1 (Cyc1p and Cyt1p)
YGL186C	39.6671	61.9826	45.7699	53.0442	32.8966	35.0865	51.6339	49.0576	5.30987	5.95379	5.51633	5.72912	5.03987	5.13285	5.69025	5.6164	0.64392	0.212796	0.0929771	-0.0738407	TPN1	Plasma membrane pyridoxine (vitamin B6) transporter; member of the purine-cytosine permease subfamily within the major facilitator superfamily; proton symporter with similarity to Fcy21p, Fcy2p, and Fcy22p
YJL153C	60.0134	93.705	34.9131	40.4644	47.4616	51.4548	105.409	89.6689	5.90721	6.55005	5.1257	5.33858	5.56869	5.68523	6.71986	6.48654	0.642842	0.212884	0.116546	-0.233321	INO1	Inositol-3-phosphate synthase; involved in synthesis of inositol phosphates and inositol-containing phospholipids; transcription is coregulated with other phospholipid biosynthetic genes by Ino2p and Ino4p, which bind the UASINO DNA element
YGL142C	16.4052	25.6078	13.4861	15.2749	12.0784	8.24477	16.3824	13.0231	4.03608	4.67851	3.7534	3.93309	3.59436	3.04348	4.03408	3.703	0.642432	0.179691	-0.550879	-0.33108	GPI10	Integral membrane protein involved in GPI anchor synthesis; putative alpha 1,2 mannosyltransferase required for addition of the third mannose onto the glycosylphosphatidylinositol (GPI) core structure; human PIG-Bp is a functional homolog
YJR144W	81.6545	127.363	76.5891	89.4127	89.6155	88.737	90.5995	105.107	6.35146	6.99281	6.25907	6.48241	6.48568	6.47146	6.50143	6.71571	0.641347	0.22334	-0.0142121	0.21428	MGM101	Protein with a role in mitochondrial DNA recombinational repair; also involved in interstrand cross-link repair; binds to and catalyzes the annealing of single-stranded mtDNA; oligomerizes to form rings and filaments; related to Rad52-type recombination proteins, with limited overall similarity but sharing conserved functionally important residues; component of the mitochondrial nucleoid, require…
YDR031W	33.1308	51.5492	35.7014	26.2124	49.192	54.5654	58.1785	57.6609	5.0501	5.68788	5.15791	4.71218	5.62035	5.76991	5.86241	5.84952	0.637774	-0.445735	0.149561	-0.0128928	MIX14	Mitochondrial intermembrane space protein of unknown function; required for normal oxygen consumption; contains twin cysteine-x9-cysteine motifs; protein abundance increases in response to DNA replication stress
YBR194W	32.5921	50.711	22.2883	23.2075	14.5177	8.25817	32.0574	29.1052	5.02645	5.66423	4.47821	4.53652	3.85974	3.04582	5.00259	4.86321	0.637774	0.0583072	-0.813913	-0.139381	AIM4	Protein proposed to be associated with the nuclear pore complex; null mutant is viable, displays elevated frequency of mitochondrial genome loss and is sensitive to freeze-thaw stress
YGL194C	22.9118	35.4991	18.7469	23.1562	18.4361	24.7197	26.9101	20.1185	4.51802	5.14971	4.22858	4.53333	4.20446	4.62759	4.75007	4.33045	0.631691	0.304745	0.423126	-0.419622	HOS2	Histone deacetylase and subunit of Set3 and Rpd3L complexes; required for gene activation via specific deacetylation of lysines in H3 and H4 histone tails; subunit of the Set3 complex, a meiotic-specific repressor of sporulation specific genes that contains deacetylase activity; co-localizes with Cmr1p in nuclear foci in response to DNA damage by MMS
YNL183C	18.395	28.4925	16.5097	21.4123	19.5896	14.1434	19.8521	20.4417	4.20124	4.83251	4.04525	4.42037	4.29202	3.82206	4.31122	4.35344	0.631271	0.375121	-0.469959	0.0422234	NPR1	Protein kinase; stabilizes several plasma membrane amino acid transporters by antagonizing their ubiquitin-mediated degradation; phosphorylates Aly2p; negatively regulates Ldb19p-mediated endocytosis through phosphorylation of Ldb19p, which prevents its association with the plasma membrane; Npr1p activity is negatively regulated via phosphorylation by the TOR complex; NPR1 has a paralog, PRR2, th…
YKR078W	5.13953	7.9581	4.26023	2.98194	6.6136	7.8135	6.81644	6.11956	2.36164	2.99242	2.09093	1.57625	2.72544	2.96597	2.76902	2.61343	0.630788	-0.514683	0.240534	-0.155592	0	Cytoplasmic protein of unknown function; potential Cdc28p substrate; contains a Phox homology (PX) domain and specifically binds phosphatidylinositol 3-phosphate (PtdIns-3-P); YKR078W has a paralog, VPS5, that arose from the whole genome duplication
YGL021W	24.7255	38.1812	22.9548	27.335	23.4957	25.3939	27.5241	28.6065	4.62793	5.25479	4.52072	4.77268	4.55432	4.66641	4.78262	4.83827	0.62686	0.251954	0.112086	0.0556504	ALK1	Protein kinase; along with its paralog, ALK2, required for proper spindle positioning and nuclear segregation following mitotic arrest, proper organization of cell polarity factors in mitosis, proper localization of formins and polarity factors, and survival in cells that activate spindle assembly checkpoint; phosphorylated in response to DNA damage; ALK1 has a paralog, ALK2, that arose from the …
YGR179C	11.1082	17.1444	13.914	15.6241	15.3937	12.5093	15.3087	12.8724	3.47356	4.09967	3.79846	3.9657	3.94427	3.64493	3.93628	3.68621	0.626111	0.167242	-0.29934	-0.250073	OKP1	Outer kinetochore protein required for accurate chromosome segregation; component of COMA (Ctf19p, Okp1p, Mcm21p, Ame1p) a kinetochore sub-complex which functions as a platform for kinetochore assembly; orthologous to human centromere constitutive-associated network (CCAN) subunit CENP-Q and fission yeast fta7
YHL010C	6.70994	10.3533	5.82232	6.50604	8.64855	6.94534	7.65422	6.78958	2.7463	3.37201	2.54159	2.70178	3.11246	2.79604	2.93626	2.76332	0.625712	0.160187	-0.316414	-0.172932	ETP1	Putative protein of unknown function required for growth on ethanol; contains a zinc finger region and has homology to human BRAP2, which is a cytoplasmic protein that binds nuclear localization sequences
YHR065C	52.0108	80.113	46.0972	57.7151	48.7109	51.7001	61.0066	74.2203	5.70074	6.32396	5.52661	5.85088	5.60617	5.6921	5.93089	6.21374	0.623226	0.32427	0.0859224	0.282847	RRP3	Protein involved in rRNA processing; required for maturation of the 35S primary transcript of pre-rRNA and for cleavage leading to mature 18S rRNA; homologous to eIF-4a, which is a DEAD box RNA-dependent ATPase with helicase activity
YGL045W	10.9405	16.8453	9.34971	9.26541	8.78559	12.1816	14.0979	12.053	3.4516	4.07428	3.22492	3.21185	3.13514	3.60663	3.81741	3.59132	0.622677	-0.0130679	0.471489	-0.226088	RIM8	Protein involved in proteolytic activation of Rim101p; part of response to alkaline pH; interacts with ESCRT-1 subunits Stp22p and Vps28p; essential for anaerobic growth; member of the arrestin-related trafficking adaptor family
YNR012W	15.6699	24.088	16.0843	14.7717	19.0091	6.08237	18.8534	15.23	3.96993	4.59024	4.00758	3.88476	4.24862	2.60463	4.23675	3.92885	0.620319	-0.122816	-1.64399	-0.307904	URK1	Uridine/cytidine kinase; component of the pyrimidine ribonucleotide salvage pathway that converts uridine into UMP and cytidine into CMP; involved in the pyrimidine deoxyribonucleotide salvage pathway, converting deoxycytidine into dCMP
YBR192W	24.8115	38.1253	21.3746	22.9955	18.1567	2.69431	29.4272	32.5771	4.63294	5.25268	4.41783	4.52328	4.18243	1.42992	4.87908	5.02578	0.61974	0.105453	-2.75251	0.146707	RIM2	Mitochondrial pyrimidine nucleotide transporter; imports pyrimidine nucleoside triphosphates and exports pyrimidine nucleoside monophosphates; member of the mitochondrial carrier family
YPR107C	30.1144	46.0681	30.3541	39.9003	35.7707	29.3006	38.6638	49.3724	4.91238	5.5257	4.92382	5.31833	5.1607	4.87286	5.27291	5.62563	0.613314	0.394507	-0.287845	0.352722	YTH1	Essential RNA-binding component of cleavage and polyadenylation factor; contains five zinc fingers; required for pre-mRNA 3'-end processing and polyadenylation; relocalizes to the cytosol in response to hypoxia
YIR024C	27.8391	42.4786	21.9224	30.1017	23.4232	30.5667	25.4744	30.3651	4.79904	5.40866	4.45434	4.91177	4.54986	4.93389	4.67098	4.92434	0.609623	0.457438	0.384026	0.253368	INA22	F1F0 ATP synthase peripheral stalk assembly factor; subunit of the matrix-exposed inner mitochondrial membrane localized INA complex (Ina22p-Ina17p) involved in assembly of the F1F0 peripheral stalk; co-purifies with Aim43p, ATP synthase subunits, and cytochrome bc1 complex assembly factors; interacts with Arh1p, a mitochondrial oxidoreductase; deletion mutant has a respiratory growth defect
YDR165W	55.8663	85.206	57.4412	80.0067	52.9535	66.3444	65.3264	76.1564	5.80391	6.41288	5.84401	6.32205	5.72665	6.0519	6.02959	6.25089	0.608977	0.478036	0.325249	0.2213	TRM82	Catalytic subunit of a tRNA methyltransferase complex; Trm8p and Trm82p comprise an enzyme that catalyzes a methyl-transfer from S-adenosyl-l-methionine to the N(7) atom of guanine at position 46 in tRNA; Trm8 lacks catalytic activity if not bound to Trm82p; relocalizes to the cytosol in response to hypoxia; mutation in human ortholog WDR4 causes microcephalic primordial dwarfism
YIL144W	13.0534	19.8849	14.6673	17.6715	9.90604	11.0248	18.2796	14.6727	3.70635	4.3136	3.87453	4.14336	3.30831	3.46269	4.19216	3.87506	0.607252	0.268826	0.154378	-0.3171	NDC80	Component of the kinetochore-associated Ndc80 complex; conserved coiled-coil protein involved in chromosome segregation, spindle checkpoint activity, and kinetochore assembly and clustering; evolutionarily conserved; complex members include Ndc80p, Nuf2p, Scp24p, and Spc25p; modified by sumoylation
YKR055W	16.9331	25.7836	15.4159	18.8921	12.2727	8.72642	20.3634	17.6002	4.08177	4.68838	3.94635	4.23971	3.61738	3.12539	4.3479	4.13752	0.606609	0.293366	-0.491985	-0.210381	RHO4	Non-essential small GTPase; member of the Rho/Rac subfamily of Ras-like proteins; likely to be involved in the establishment of cell polarity; has long N-terminal extension that plays an important role in Rho4p function and is shared with Rho4 homologs in other yeasts and filamentous fungi
YLR396C	15.3498	23.3517	13.7055	17.442	14.213	16.1698	18.6342	15.3534	3.94015	4.54545	3.77668	4.1245	3.82914	4.01523	4.21988	3.94048	0.605308	0.347814	0.186087	-0.279398	VPS33	ATP-binding protein that is a subunit of the HOPS and CORVET complexes; essential for protein sorting, vesicle docking, and fusion at the vacuole; binds to SNARE domains
YDR410C	32.8478	49.9268	34.7592	40.2544	32.3762	29.7502	40.9192	33.675	5.03773	5.64174	5.11932	5.33108	5.01686	4.89483	5.35471	5.07361	0.604017	0.211752	-0.122036	-0.281099	STE14	Farnesyl cysteine-carboxyl methyltransferase; mediates the carboxyl methylation step during C-terminal CAAX motif processing of a-factor and RAS proteins in the endoplasmic reticulum, localizes to the ER membrane
YIL068C	13.4873	20.4939	12.7966	15.3003	16.267	18.2962	17.9048	16.3927	3.75353	4.35712	3.67769	3.93549	4.02387	4.19347	4.16227	4.03498	0.603597	0.257804	0.169598	-0.12729	SEC6	Essential 88kDa subunit of the exocyst complex; the exocyst mediates polarized targeting and tethering of post-Golgi secretory vesicles to active sites of exocytosis at the plasma membrane prior to SNARE-mediated fusion; anchors the assembled complex to sites of secretion; interacts with SM-like protein and SNARE regulator Sec1p and may recruit it to sites of secretion; interacts with Sec9p and i…
YDL044C	15.5646	23.6267	18.1253	14.0564	12.175	8.07987	15.3915	16.2725	3.9602	4.56235	4.17994	3.81315	3.60585	3.01433	3.94406	4.02436	0.60215	-0.366784	-0.591521	0.0802966	MTF2	Mitochondrial protein that interacts with mitochondrial RNA polymerase; interacts with an N-terminal region of mitochondrial RNA polymerase (Rpo41p) and couples RNA processing and translation to transcription
YOR127W	7.63018	11.5803	5.85729	7.08671	7.97966	1.00869	9.73383	6.72087	2.93172	3.53359	2.55023	2.82512	2.99633	0.0124893	3.28301	2.74865	0.601877	0.274882	-2.98384	-0.534359	RGA1	GTPase-activating protein for polarity-establishment protein Cdc42p; implicated in control of septin organization, pheromone response, and haploid invasive growth; relocalizes from bud neck to cytoplasm upon DNA replication stress; RGA1 has a paralog, RGA2, that arose from the whole genome duplication
YDR316W	13.4763	20.4403	10.4064	12.2334	7.58247	4.31319	14.4258	19.7508	3.75235	4.35334	3.37939	3.61275	2.92267	2.10875	3.85058	4.30384	0.600994	0.233355	-0.813913	0.45326	OMS1	Protein integral to the mitochondrial membrane; has a conserved methyltransferase motif and is predicted to be an RNA methyltransferase; multicopy suppressor of respiratory defects caused by OXA1 mutations
YDR141C	17.0183	25.7937	15.656	19.0837	9.9905	8.07579	19.2466	16.9744	4.08901	4.68895	3.96864	4.25427	3.32056	3.0136	4.26653	4.08528	0.599937	0.285629	-0.306953	-0.181244	DOP1	Golgi-localized, leucine-zipper domain containing protein; involved in endosome to Golgi transport, organization of the ER, establishing cell polarity, and morphogenesis; detected in highly purified mitochondria in high-throughput studies
YPR061C	6.93665	10.5114	6.07189	8.07852	3.95498	5.0619	8.06716	7.03192	2.79424	3.39388	2.60215	3.01409	1.98367	2.33968	3.01206	2.81392	0.599639	0.411944	0.356012	-0.198142	JID1	Probable Hsp40p co-chaperone; has a DnaJ-like domain and appears to be involved in ER-associated degradation of misfolded proteins containing a tightly folded cytoplasmic domain; inhibits replication of Brome mosaic virus in S. cerevisiae
YER041W	2.20072	3.33483	1.86069	1.81081	1.96055	0	2.72962	2.47883	1.13798	1.73761	0.895841	0.856632	0.97126	#NUM!	1.4487	1.30966	0.599639	-0.0392093		-0.139042	YEN1	Holliday junction resolvase; promotes template switching during break-induced replication (BIR), causing non-reciprocal translocations (NRTs); localization is cell-cycle dependent and regulated by Cdc28p phosphorylation; homolog of human GEN1; similar to S. cerevisiae endonuclease Rth1p
YKL201C	13.6404	20.6698	10.9973	13.2684	11.2564	10.9143	10.9343	10.5347	3.76981	4.36945	3.45907	3.72992	3.49267	3.44814	3.45079	3.39708	0.599639	0.270852	-0.0445264	-0.0537108	MNN4	Putative positive regulator of mannosylphosphate transferase Mnn6p; involved in mannosylphosphorylation of N-linked oligosaccharides; expression increases in late-logarithmic and stationary growth phases; coding sequence contains length polymorphisms in different strains; MNN4 has a paralog, YJR061W, that arose from the whole genome duplication
YPL204W	51.0571	77.3139	47.5913	56.3928	39.7619	26.7304	65.7493	78.6045	5.67404	6.27266	5.57263	5.81744	5.31332	4.74041	6.0389	6.29654	0.598615	0.244815	-0.572905	0.257635	HRR25	Conserved protein kinase; involved in regulating diverse events such as vesicular trafficking, DNA repair, Cvt pathway, chromosome segregation, ribosomal small and large subunit biogenesis; binds CTD of RNAPII; phosphorylates COPII coat; interacts with Sit4p phosphatase; antagonizes calcineurin signaling by negatively regulating nuclear localization of stress-response transcription factor Crz1p; …
YIL159W	4.37327	6.60726	3.56465	4.95938	2.59734	2.95492	4.22862	5.01714	2.12871	2.72405	1.83376	2.31016	1.37703	1.56312	2.08019	2.32687	0.595339	0.476398	0.186087	0.24668	BNR1	Formin; nucleates the formation of linear actin filaments; involved in cell processes such as budding and mitotic spindle orientation which require the formation of polarized actin cables; activity is regulated by Hof1p and by Bud14p-Kel1p-Kel2p complex; functionally redundant with BNI1
YBR195C	23.749	35.7735	22.0482	26.5561	21.1572	20.4595	21.0103	22.2918	4.56979	5.16082	4.46259	4.73097	4.40308	4.3547	4.39302	4.47844	0.591026	0.268379	-0.0483787	0.0854205	MSI1	Subunit of chromatin assembly factor I (CAF-1); chromatin assembly by CAF-1 affects multiple processes including silencing at telomeres, mating type loci, and rDNA; maintenance of kinetochore structure; deactivation of DNA damage checkpoint after DNA repair; chromatin dynamics during transcription; and repression of divergent noncoding transcription; Msi1p localizes to nucleus and cytoplasm and i…
YHR044C	4.2627	6.40816	8.00907	3.2976	8.4389	0	6.56946	4.14934	2.09177	2.67991	3.00164	1.72142	3.07705	#NUM!	2.71577	2.05288	0.588143	-1.28022		-0.662893	DOG1	2-deoxyglucose-6-phosphate phosphatase; member of a family of low molecular weight phosphatases; confers 2-deoxyglucose resistance when overexpressed; DOG1 has a paralog, DOG2, that arose from a single-locus duplication; the last half of DOG1 and DOG2 are subject to gene conversions among S. cerevisiae, S. paradoxus, and S. mikatae
YBL020W	16.4416	24.6468	19.1042	21.734	18.1471	23.0049	19.7157	20.0307	4.03928	4.62333	4.25582	4.44188	4.18166	4.52387	4.30127	4.32414	0.584052	0.186063	0.342206	0.0228671	RFT1	Membrane protein required for translocation of Man5GlcNac2-PP-Dol; required for translocation of Man5GlcNac2-PP-Dol from the cytoplasmic side to the lumenal side of the ER membrane but is not the flippase; mutation is suppressed by expression of human p53 protein; essential gene
YBL054W	14.4763	21.6955	14.3996	18.426	11.9045	10.6412	17.1428	17.3211	3.85562	4.43932	3.84796	4.20367	3.57343	3.4116	4.09953	4.11446	0.583697	0.355719	-0.161837	0.014924	TOD6	PAC motif binding protein involved in rRNA and ribosome biogenesis; subunit of the RPD3L histone deacetylase complex; Myb-like HTH transcription factor; hypophosphorylated by rapamycin treatment in a Sch9p-dependent manner; activated in stochastic pulses of nuclear localization
YCR027C	20.7794	31.1418	29.0165	21.7517	21.3597	7.29011	27.6067	28.8816	4.37708	4.96078	4.8588	4.44305	4.41682	2.86594	4.78695	4.85208	0.583697	-0.415746	-1.55088	0.0651328	RHB1	Putative Rheb-related GTPase; involved in regulating canavanine resistance and arginine uptake; member of the Ras superfamily of G-proteins
YPL023C	31.2713	46.7812	32.7493	39.0226	30.3501	32.4671	37.3321	42.7959	4.96677	5.54786	5.03339	5.28624	4.92363	5.02091	5.22235	5.4194	0.581089	0.252846	0.0972773	0.197056	MET12	Protein with MTHFR activity in vitro; null mutant has no phenotype and is prototrophic for methionine; MET13 encodes major isozyme of methylenetetrahydrofolate reductase (MTHFR)
YPL219W	10.5245	15.7094	10.4687	6.8763	10.2833	0	11.6819	6.69208	3.39569	3.97355	3.38802	2.78163	3.36224	#NUM!	3.54621	2.74245	0.577868	-0.606383		-0.803755	PCL8	Cyclin; interacts with Pho85p cyclin-dependent kinase (Cdk) to phosphorylate and regulate glycogen synthase, also activates Pho85p for Glc8p phosphorylation; PCL8 has a paralog, PCL10, that arose from the whole genome duplication
YML082W	13.2547	19.7789	15.4885	17.7563	11.9228	12.5209	13.078	11.6764	3.72843	4.30589	3.95312	4.15026	3.57565	3.64626	3.70907	3.54552	0.577459	0.197135	0.0706093	-0.163546	0	Putative protein predicted to have carbon-sulfur lyase activity; transcriptionally regulated by Upc2p via an upstream sterol response element; green fluorescent protein (GFP)-fusion protein localizes to the nucleus and the cytoplasm; not an essential gene; YML082W has a paralog, STR2, that arose from the whole genome duplication
YHR111W	27.7126	41.2954	28.8873	37.1233	35.1723	21.9311	33.6183	31.2978	4.79247	5.36791	4.85236	5.21425	5.13637	4.45491	5.07118	4.96799	0.575439	0.361889	-0.681463	-0.103188	UBA4	E1-like protein that activates Urm1p before urmylation; also acts in thiolation of the wobble base of cytoplasmic tRNAs by adenylating and then thiolating Urm1p; receives sulfur from Tum1p
YOR374W	219.012	326.146	207.606	274.901	204.716	245.621	246.895	285.175	7.77486	8.34937	7.69771	8.10277	7.67748	7.94029	7.94775	8.1557	0.574511	0.40506	0.262812	0.20795	ALD4	Mitochondrial aldehyde dehydrogenase; required for growth on ethanol and conversion of acetaldehyde to acetate; phosphorylated; activity is K+ dependent; utilizes NADP+ or NAD+ equally as coenzymes; expression is glucose repressed; can substitute for cytosolic NADP-dependent aldehyde dehydrogenase when directed to the cytosol; human homolog ALDH2 can complement yeast ald4 mutant
YLR088W	37.1339	55.284	35.584	46.7489	23.2661	28.1235	44.1916	38.6432	5.21467	5.78879	5.15316	5.54686	4.54016	4.81371	5.4657	5.27214	0.574124	0.393703	0.273549	-0.193558	GAA1	Subunit of the GPI:protein transamidase complex; removes the GPI-anchoring signal and attaches GPI (glycosylphosphatidylinositol) to proteins in the ER; human homolog GPAA1 can complement growth defects of yeast thermosensitive mutant at restrictive temperature
YLR450W	28.4518	42.3442	25.2801	33.3357	29.334	24.3004	26.754	22.08	4.83045	5.40409	4.65993	5.059	4.8745	4.60291	4.74168	4.46467	0.573644	0.399066	-0.271595	-0.27701	HMG2	HMG-CoA reductase; converts HMG-CoA to mevalonate, a rate-limiting step in sterol biosynthesis; one of two isozymes; overproduction induces assembly of peripheral ER membrane arrays and short nuclear-associated membrane stacks; forms foci at nuclear periphery upon DNA replication stress; HMG2 has a paralog, HMG1, that arose from the whole genome duplication; human homolog HMGCR can complement yea…
YLR402W	5.30269	7.89187	10.5491	0.839073	0	0	4.95049	4.14777	2.40672	2.98037	3.39905	-0.253132	#NUM!	#NUM!	2.30757	2.05234	0.573644	-3.65219		-0.255235	0	Dubious open reading frame; unlikely to encode a functional protein, based on available experimental and comparative sequence data
YGL256W	74.5534	110.867	183.329	195.256	72.4552	43.8743	137.512	171.972	6.2202	6.79269	7.51829	7.60922	6.17902	5.4553	7.10342	7.42603	0.572489	0.0909273	-0.723716	0.322613	ADH4	Alcohol dehydrogenase isoenzyme type IV; dimeric enzyme demonstrated to be zinc-dependent despite sequence similarity to iron-activated alcohol dehydrogenases; transcription is induced in response to zinc deficiency
YKR087C	24.9342	37.0762	22.394	24.9752	33.6431	41.2191	23.5041	27.7215	4.64005	5.21242	4.48504	4.64242	5.07224	5.36524	4.55484	4.79294	0.57237	0.157383	0.293002	0.238097	OMA1	Metalloendopeptidase of the mitochondrial inner membrane; important for adaptive responses to various homeostatic insults, preservation of normal mitochondrial function under damage-eliciting conditions, and stability of respiratory supercomplexes; involved in turnover of membrane-embedded proteins; mediates degradation of Cox1p in coa2 mutant cells; zebrafish ortholog has a role in organ develop…
YFR044C	272.43	405.005	260.795	338.6	253.682	289.311	284.046	377.025	8.08974	8.66179	8.02677	8.40344	7.98688	8.17648	8.14998	8.55852	0.572055	0.376664	0.189601	0.408535	DUG1	Cys-Gly metallo-di-peptidase; forms a complex with Dug2p and Dug3p to degrade glutathione (GSH) and other peptides containing a gamma-glu-X bond in an alternative pathway to GSH degradation by gamma-glutamyl transpeptidase (Ecm38p); human homolog CNDP2 can complement yeast dug1 mutant
YBR257W	19.7568	29.1606	18.7588	24.8203	17.0673	3.6407	24.2734	14.9855	4.30428	4.86595	4.22949	4.63345	4.09317	1.86422	4.6013	3.9055	0.561671	0.403957	-2.22895	-0.695807	POP4	Subunit of both RNase MRP and nuclear RNase P; RNase MRP cleaves pre-rRNA, while nuclear RNase P cleaves tRNA precursors to generate mature 5' ends and facilitates turnover of nuclear RNAs; binds to the RPR1 RNA subunit in RNase P
YDL080C	6.03409	8.90619	6.68416	8.41966	9.77379	2.50186	9.51079	8.28124	2.59314	3.15481	2.74075	3.07376	3.28892	1.323	3.24957	3.04985	0.561671	0.333017	-1.96592	-0.199719	THI3	Regulatory protein that binds Pdc2p and Thi2p transcription factors; activates thiamine biosynthesis transcription factors Pdc2p and Thi2p by binding to them, but releases and de-activates them upon binding to thiamine pyrophosphate (TPP), the end product of the pathway; has similarity to decarboxylases but enzymatic activity is not detected
YDL175C	18.4515	27.1982	14.7312	14.7521	19.0333	25.0986	19.8811	16.1799	4.20567	4.76544	3.88081	3.88285	4.25046	4.64954	4.31333	4.01613	0.559772	0.00203897	0.39908	-0.297193	AIR2	RNA-binding subunit of the TRAMP nuclear RNA surveillance complex; involved in nuclear RNA processing and degradation; involved in TRAMP complex assembly as a bridge between Mtr4p and Trf4p; stimulates the poly(A) polymerase activity of Pap2p in vitro; has 5 zinc knuckle motifs; AIR2 has a paralog, AIR1, that arose from the whole genome duplication; Air2p and Air1p have nonredundant roles in regu…
YDR531W	47.3341	69.5841	40.5186	56.3185	46.2231	47.0513	44.7365	40.7985	5.56481	6.12069	5.34051	5.81554	5.53054	5.55616	5.48338	5.35044	0.555879	0.475023	0.0256218	-0.132937	CAB1	Pantothenate kinase, ATP:D-pantothenate 4'-phosphotransferase; catalyzes the first committed step in the universal biosynthetic pathway for synthesis of coenzyme A (CoA); transcriptionally regulated by Upc2p via a sterol response element
YML036W	35.5295	52.191	38.5539	37.0907	49.3279	36.4774	42.5852	36.67	5.15094	5.70573	5.26881	5.21299	5.62433	5.18893	5.41228	5.19653	0.554785	-0.0558189	-0.435402	-0.215752	CGI121	Component of the EKC/KEOPS complex; EKC/KEOPS complex is required for t6A tRNA modification and telomeric TG1-3 recombination; may have role in transcription; Cgi121p is dispensable for tRNA modification; other complex members are Bud32p, Kae1p, Pcc1p, and Gon7p
YGL001C	81.1243	119.149	75.4574	105.42	86.9811	48.0228	100.662	96.737	6.34206	6.89662	6.23759	6.72001	6.44263	5.58565	6.65338	6.596	0.554561	0.482418	-0.856982	-0.0573846	ERG26	C-3 sterol dehydrogenase; catalyzes the second of three steps required to remove two C-4 methyl groups from an intermediate in ergosterol biosynthesis; human homolog NSDHL implicated in CK syndrome, and can complement yeast null mutant; molecular target of natural product and antifungal compound FR171456
YOR184W	203.134	297.806	204.969	266.778	156.455	106.797	223.449	255.143	7.66629	8.21823	7.67926	8.0595	7.2896	6.73872	7.8038	7.99516	0.551937	0.380235	-0.550879	0.191364	SER1	3-phosphoserine aminotransferase; catalyzes the formation of phosphoserine from 3-phosphohydroxypyruvate, required for serine and glycine biosynthesis; regulated by the general control of amino acid biosynthesis mediated by Gcn4p; protein abundance increases in response to DNA replication stress
YDR414C	14.0734	20.6017	16.9821	21.4659	13.1541	11.2238	13.2925	17.6853	3.81489	4.36469	4.08594	4.42397	3.71744	3.48849	3.73254	4.14448	0.549797	0.338033	-0.228951	0.411942	ERD1	Predicted membrane protein required for lumenal ER protein retention; mutants secrete the endogenous ER protein, BiP (Kar2p)
YIL152W	15.6373	22.888	11.6658	10.7973	16.4636	8.64473	17.9166	12.7875	3.96692	4.51652	3.54421	3.43259	4.04121	3.11182	4.16322	3.67666	0.549598	-0.111618	-0.929391	-0.48656	0	Putative protein of unknown function
YOR079C	22.4136	32.78	20.9677	23.4753	17.1151	22.7166	27.544	14.109	4.4863	5.03475	4.3901	4.55307	4.09719	4.50567	4.78367	3.81855	0.548443	0.162974	0.408479	-0.965118	ATX2	Golgi membrane protein involved in manganese homeostasis; overproduction suppresses the sod1 (copper, zinc superoxide dismutase) null mutation
YJL024C	37.0231	54.0523	37.2551	43.5972	41.4202	20.9434	55.2337	59.8049	5.21036	5.75628	5.21936	5.44616	5.37226	4.38842	5.78748	5.90219	0.545928	0.226798	-0.983838	0.114715	APS3	Small subunit of the clathrin-associated adaptor complex AP-3; involved in vacuolar protein sorting; related to the sigma subunit of the mammalian clathrin AP-3 complex; suppressor of loss of casein kinase 1 function; protein abundance increases in response to DNA replication stress
YPR055W	18.115	26.3979	15.2108	18.7125	13.6929	16.6908	18.1983	15.654	4.17911	4.72235	3.92703	4.22593	3.77536	4.06098	4.18573	3.96846	0.543234	0.298904	0.285622	-0.217267	SEC8	Essential 121 kDa subunit of the exocyst complex; the exocyst mediates polarized targeting and tethering of post-Golgi secretory vesicles to active sites of exocytosis at the plasma membrane prior to SNARE-mediated fusion; involved in ER and Golgi inheritance in small buds; relocalizes away from bud neck upon DNA replication stress
YEL046C	704.254	1026.14	505.183	604.337	699.79	700.048	476.853	286.028	9.45995	10.003	8.98066	9.23921	9.45078	9.45131	8.8974	8.16001	0.543055	0.258546	0.000530866	-0.737386	GLY1	Threonine aldolase; catalyzes the cleavage of L-allo-threonine and L-threonine to glycine; involved in glycine biosynthesis
YPL053C	51.8706	75.3991	54.5759	70.6401	55.3852	47.827	71.8265	81.381	5.69685	6.23647	5.77019	6.14242	5.79143	5.57975	6.16644	6.34662	0.539629	0.372225	-0.211673	0.180175	KTR6	Probable mannosylphosphate transferase; involved in the synthesis of core oligosaccharides in protein glycosylation pathway; member of the KRE2/MNT1 mannosyltransferase family; KTR6 has a paralog, KRE2, that arose from the whole genome duplication
YPR134W	12.7769	18.5518	13.3291	15.1878	12.2154	9.47533	13.2998	11.6029	3.67547	4.21349	3.73651	3.92485	3.61063	3.24418	3.73334	3.53642	0.53802	0.188336	-0.366455	-0.196918	MSS18	Nuclear encoded protein needed for splicing of mitochondrial intron; required for efficient splicing of mitochondrial COX1 aI5beta intron; mss18 mutations block cleavage of 5' exon - intron junction; phenotype of intronless strain suggests additional functions
YCR071C	59.4918	86.3732	60.3144	56.4822	73.3837	27.8289	77.0547	79.4668	5.89462	6.43251	5.91443	5.81973	6.19739	4.79851	6.26781	6.31228	0.537894	-0.0947044	-1.39888	0.0444683	IMG2	Mitochondrial ribosomal protein of the large subunit; conserved in metazoa, with similarity to human mitochondrial ribosomal protein MRPL49
YBR062C	42.2226	61.2696	31.3837	36.1221	34.7214	25.3939	48.0198	36.4382	5.39995	5.9371	4.97194	5.17481	5.11775	4.66641	5.58556	5.18738	0.537155	0.202865	-0.451343	-0.398177	0	Protein of unknown function that interacts with Msb2p; may play a role in activation of the filamentous growth pathway
YCL054W	29.4942	42.7804	29.6342	31.805	31.1413	28.9871	46.9649	44.7737	4.88236	5.41888	4.88919	4.99118	4.96076	4.85734	5.55351	5.48458	0.536518	0.101989	-0.10342	-0.0689302	SPB1	AdoMet-dependent methyltransferase; involved in rRNA processing and 60S ribosomal subunit maturation; methylates G2922 in the tRNA docking site of the large subunit rRNA and in the absence of snR52, U2921; suppressor of PAB1 mutants
YNL025C	7.23989	10.4951	7.20151	9.16486	5.52839	0	6.00036	7.36197	2.85597	3.39164	2.8483	3.19611	2.46686	#NUM!	2.58505	2.88009	0.535676	0.347814		0.295043	SSN8	Cyclin-like component of the RNA polymerase II holoenzyme; involved in phosphorylation of the RNA polymerase II C-terminal domain; forms a kinase-cyclin pair in the RNAPII holoenzyme with Ssn3p; required for both entry into and execution of the meiotic program; involved in glucose repression and telomere maintenance; cyclin homolog 35% identical to human cyclin C
YOL096C	17.3994	25.2071	19.9698	14.0625	15.2621	19.5338	28.4177	19.7657	4.12097	4.65576	4.31975	3.81379	3.93189	4.2879	4.82872	4.30493	0.534788	-0.505965	0.356012	-0.52379	COQ3	O-methyltransferase; catalyzes two different O-methylation steps in ubiquinone (Coenzyme Q) biosynthesis; component of a mitochondrial ubiquinone-synthesizing complex; phosphoprotein
YGL185C	14.1032	20.3932	12.2749	16.4582	20.4166	9.38033	13.5779	19.1673	3.81795	4.35001	3.61763	4.04074	4.35167	3.22964	3.76319	4.26058	0.532065	0.423102	-1.12204	0.497384	0	Putative protein with sequence similar to hydroxyacid dehydrogenases; green fluorescent protein (GFP)-fusion protein localizes to the cytoplasm
YMR192W	15.1955	21.9717	15.8072	14.2433	12.8138	7.75924	18.3787	23.5905	3.92557	4.45757	3.98251	3.83221	3.67963	2.95592	4.19996	4.56013	0.532	-0.150305	-0.723716	0.360169	GYL1	Putative GTPase activating protein (GAP) with a role in exocytosis; stimulates Gyp5p GAP activity on Ypt1p, colocalizes with Gyp5p at sites of polarized growth; interacts with Gyp5p, Rvs161p, and Rvs167p; involved in recruiting Rvs167p to the bud tip during polarized growth; increases in abundance and relocalizes from bud neck to cytoplasm upon DNA replication stress; GYL1 has a paralog, GYP5, th…
YMR043W	80.8613	116.751	88.652	109.833	77.8208	87.9364	98.8699	112.372	6.33738	6.86729	6.47008	6.77916	6.28208	6.45839	6.62746	6.81214	0.529908	0.309081	0.176305	0.184685	MCM1	Transcription factor; involved in cell-type-specific transcription and pheromone response; plays a central role in the formation of both repressor and activator complexes; relocalizes to the cytosol in response to hypoxia
YOR084W	1.29484	1.86869	3.43461	1.77571	1.53805	0	1.03615	0.337609	0.372776	0.902026	1.78014	0.828398	0.621099	#NUM!	0.0512315	-1.56657	0.52925	-0.951746		-1.6178	LPX1	Peroxisomal matrix-localized lipase; required for normal peroxisome morphology; contains a peroxisomal targeting signal type 1 (PTS1) and a lipase motif; peroxisomal import requires the PTS1 receptor, Pex5p and self-interaction; transcriptionally activated by Yrm1p along with genes involved in multidrug resistance; oleic acid inducible
YNR032W	16.3403	23.582	11.2873	14.2209	16.1746	17.9413	16.95	16.6869	4.03037	4.55962	3.49663	3.82994	4.01565	4.16522	4.08322	4.06064	0.52925	0.333314	0.149561	-0.022574	PPG1	Putative serine/threonine protein phosphatase; putative phosphatase of the type 2A-like phosphatase family, required for glycogen accumulation; interacts with Tap42p, which binds to and regulates other protein phosphatases
YMR146C	324.201	467.359	311.948	417.713	297.612	294.189	334.415	347.61	8.34075	8.86839	8.28516	8.70637	8.21729	8.2006	8.3855	8.44132	0.527642	0.421205	-0.0166911	0.0558288	TIF34	eIF3i subunit of the eukaryotic translation initiation factor 3 (eIF3); subunit of the core complex of eIF3; essential for translation; stimulates rate of ribosomal scanning during translation reinitiation; eIF3 is also involved in programmed stop codon readthrough
YMR310C	27.4	39.4956	34.0684	38.0203	27.2263	20.8278	34.2942	38.9904	4.7761	5.30362	5.09036	5.2487	4.76693	4.38044	5.09989	5.28505	0.527515	0.158336	-0.386492	0.185151	0	Putative methyltransferase; predicted to be involved in ribosome biogenesis; green fluorescent protein (GFP)-fusion protein localizes to the nucleus; not an essential gene; YMR310C has a paralog, YGR283C, that arose from the whole genome duplication
YER019C-A	466.938	672.847	498.447	594.693	415.98	403.994	517.692	529.152	8.86709	9.39414	8.9613	9.216	8.70037	8.65819	9.01595	9.04754	0.527049	0.254704	-0.0421825	0.0315885	SBH2	Ssh1p-Sss1p-Sbh2p complex component; involved in protein translocation into the endoplasmic reticulum; SBH2 has a paralog, SBH1, that arose from the whole genome duplication
YOR140W	18.5352	26.6119	14.858	20.634	14.764	17.9017	13.3198	15.3511	4.21219	4.734	3.89317	4.36695	3.88402	4.16202	3.7355	3.94027	0.521805	0.473783	0.278009	0.204769	SFL1	Transcriptional repressor and activator; involved in repression of flocculation-related genes, and activation of stress responsive genes; negatively regulated by cAMP-dependent protein kinase A subunit Tpk2p; premature stop codon (C1430T, Q477-stop) in SK1 background is linked to the aggressively invasive phenotype of SK1 relative to BY4741 (S288C)
YGR177C	21.0745	30.2452	22.9814	32.211	15.0197	4.74652	25.65	26.5705	4.39742	4.91864	4.52239	5.00948	3.90878	2.24687	4.68089	4.73176	0.521212	0.487089	-1.66191	0.0508683	ATF2	Alcohol acetyltransferase; may play a role in steroid detoxification; forms volatile esters during fermentation, which is important for brewing and winemaking
YPL065W	28.6444	41.0899	26.7761	33.6392	27.0556	10.4933	27.9846	25.807	4.84018	5.36071	4.74287	5.07207	4.75786	3.3914	4.80656	4.68969	0.520532	0.329198	-1.36645	-0.116869	VPS28	Component of the ESCRT-I complex; complex is involved in ubiquitin-dependent sorting of proteins into the endosome; conserved C-terminal domain interacts with ESCRT-III subunit Vps20p; other members include Stp22p, Srn2p, Vps28p, and Mvb12p
YDR449C	30.1801	43.2471	29.4537	27.6322	35.8487	13.8512	51.6426	34.6829	4.91553	5.43453	4.88038	4.78828	5.16385	3.79194	5.69049	5.11615	0.519006	-0.0920984	-1.37191	-0.574337	UTP6	Nucleolar protein; component of the small subunit (SSU) processome containing the U3 snoRNA that is involved in processing of pre-18S rRNA
YGR194C	11.414	16.3469	13.015	11.1009	10.4164	11.8505	14.3317	11.6283	3.51274	4.03095	3.7021	3.47261	3.38079	3.56687	3.84113	3.53957	0.518211	-0.229495	0.186087	-0.301569	XKS1	Xylulokinase; converts D-xylulose and ATP to xylulose 5-phosphate and ADP; rate limiting step in fermentation of xylulose; required for xylose fermentation by recombinant S. cerevisiae strains
YMR152W	62.6952	89.7786	55.3071	72.558	47.2917	40.3519	66.7706	56.987	5.97028	6.4883	5.78939	6.18106	5.56352	5.33457	6.06114	5.83256	0.518017	0.391668	-0.228951	-0.22858	YIM1	Protein of unknown function; null mutant displays sensitivity to DNA damaging agents; may have a role in lipid metabolism, based on localization to lipid droplets; the authentic, non-tagged protein is detected in highly purified mitochondria in high-throughput studies; protein abundance increases in response to DNA replication stress
YGL213C	49.2268	70.36	49.8029	53.7937	40.4812	31.9822	56.7311	46.2722	5.62137	6.13668	5.63816	5.74936	5.33918	4.9992	5.82607	5.53207	0.51531	0.111208	-0.339982	-0.293994	SKI8	Ski complex component and WD-repeat protein; mediates 3'-5' RNA degradation by the cytoplasmic exosome; also required for meiotic double-strand break recombination; null mutants have superkiller phenotype
YDR291W	6.02675	8.61069	5.67507	6.10333	6.58602	2.44329	6.96609	6.56207	2.59138	3.10613	2.50464	2.6096	2.71941	1.28882	2.80035	2.71415	0.51475	0.104957	-1.43058	-0.0861979	HRQ1	3'-5' DNA helicase that has DNA strand annealing activity; helicase activity is stimulated by fork structure and 3'-tail length of substrates; acts with Rad4p in nucleotide-excision repair; belongs to the widely conserved RecQ family of proteins which are involved in maintaining genomic integrity; similar to the human RecQ4p implicated in Rothmund-Thomson syndrome (RTS)
YJR115W	5.70615	8.14142	0	2.955	0	6.30904	4.7045	2.59687	2.51252	3.02528	#NUM!	1.56316	#NUM!	2.65742	2.23404	1.37677	0.512762			-0.857271	0	Putative protein of unknown function; YJR115W has a paralog, ECM13, that arose from the whole genome duplication
YDL207W	14.437	20.5831	16.5223	22.7953	11.0636	3.77604	18.3435	18.214	3.8517	4.36339	4.04634	4.51067	3.46775	1.91687	4.1972	4.18697	0.511691	0.464328	-1.55088	-0.0102241	GLE1	Cytoplasmic nucleoporin required for polyadenylated mRNA export; contains a nuclear export signal; when bound to inositol hexakisphosphate (IP6), functions as an activator for the Dbp5p ATPase activity at the nuclear pore complex during mRNA export; mediates translation initiation; required for efficient translation termination
YER158C	6.00388	8.559	9.75919	7.41483	4.17457	1.78099	8.43695	4.8566	2.58589	3.09744	3.28676	2.89041	2.06163	0.832676	3.07672	2.27995	0.511548	-0.396347	-1.22895	-0.796775	0	Protein of unknown function; potentially phosphorylated by Cdc28p; YER158C has a paralog, AFR1, that arose from the whole genome duplication
YGR070W	2.16928	3.09153	2.01393	1.5561	1.80371	0.439721	3.00887	2.96377	1.11722	1.62832	1.01001	0.637934	0.850966	-1.18534	1.58922	1.56743	0.511102	-0.372078	-2.03631	-0.0217872	ROM1	Guanine nucleotide exchange factor (GEF) for Rho1p; mutations are synthetically lethal with mutations in rom2, which also encodes a GEP; ROM1 has a paralog, ROM2, that arose from the whole genome duplication
YOR152C	15.9857	22.776	10.3843	11.5635	11.6255	11.9034	16.969	18.9858	3.99871	4.50944	3.37633	3.5315	3.53922	3.5733	4.08483	4.24685	0.51073	0.155169	0.0340834	0.162021	ATG40	Autophagy receptor with a role in endoplasmic reticulum degradation; involved specifically in autophagy of cortical and cytoplasmic ER in response to nitrogen starvation or rapamycin treatment; localizes to the cortical and cytoplasmic ER; similar to human FAM134B, which is also involved in ER autophagy and is associated with sensory neuropathy
YDL122W	37.3712	53.2442	37.173	51.228	34.2125	37.0393	49.1806	67.0232	5.22385	5.73455	5.21618	5.67886	5.09645	5.21098	5.62002	6.06659	0.510699	0.462678	0.114533	0.446571	UBP1	Ubiquitin-specific protease; removes ubiquitin from ubiquitinated proteins; cleaves at the C terminus of ubiquitin fusions irrespective of their size; capable of cleaving polyubiquitin chains
YNL102W	19.6277	27.9568	20.6554	17.8966	17.8405	13.8386	25.1908	18.8328	4.29482	4.80513	4.36845	4.16161	4.15708	3.79063	4.65483	4.23518	0.510308	-0.206837	-0.366455	-0.419652	POL1	Catalytic subunit of the DNA polymerase I alpha-primase complex; required for the initiation of DNA replication during mitotic DNA synthesis and premeiotic DNA synthesis
YHR005C-A	377.175	536.555	324.259	439.376	416.017	453.267	501.117	512.504	8.55909	9.06758	8.341	8.77931	8.7005	8.82422	8.969	9.00142	0.508491	0.438313	0.123721	0.0324149	TIM10	Essential protein of the mitochondrial intermembrane space; forms a complex with Tim9p (TIM10 complex) that delivers hydrophobic proteins to the TIM22 complex for insertion into the inner membrane
YJL206C	3.5258	5.00885	2.73992	2.3711	3.14102	0.670023	3.29162	3.55078	1.81795	2.32448	1.45414	1.24556	1.65123	-0.577717	1.7188	1.82813	0.50653	-0.20858	-2.22895	0.109338	0	Putative protein of unknown function; similar to transcriptional regulators from the Zn[2]-Cys[6] binuclear cluster protein family; mRNA is weakly cell cycle regulated, peaking in S phase; induced rapidly upon MMS treatment
YHR194W	4.61581	6.55735	3.30002	4.29101	6.16812	2.63149	3.50125	2.84327	2.20658	2.71311	1.72248	2.10132	2.62483	1.39588	1.80787	1.50755	0.50653	0.378841	-1.22895	-0.300323	MDM31	Mitochondrial protein that may have a role in phospholipid metabolism; inner membrane protein with similarity to Mdm32p; required for normal mitochondrial morphology and inheritance; interacts genetically with MMM1, MMM2, MDM10, MDM12, and MDM34
YBL011W	27.9127	39.6461	24.6919	31.2142	25.5545	22.14	21.9241	22.5755	4.80285	5.30911	4.62597	4.96413	4.67551	4.46858	4.45444	4.49669	0.506258	0.338164	-0.206925	0.0422422	SCT1	Glycerol 3-phosphate/dihydroxyacetone phosphate sn-1 acyltransferase; dual substrate-specific acyltransferase of the glycerolipid biosynthesis pathway; prefers 16-carbon fatty acids; similar to Gpt2p; gene is constitutively transcribed
YJR003C	18.8276	26.7361	17.7674	20.3706	13.189	14.6785	21.8909	23.5632	4.23478	4.74072	4.15116	4.34841	3.72126	3.87564	4.45226	4.55846	0.505942	0.197254	0.154378	0.106203	MRX12	Protein that associates with mitochondrial ribosome; detected in highly purified mitochondria in high-throughput studies; predicted to be involved in ribosome biogenesis
YOR290C	17.851	25.3464	17.0734	23.87	14.8544	15.2095	18.8892	23.0008	4.15794	4.66371	4.09368	4.57712	3.89282	3.9269	4.23949	4.52361	0.505774	0.483442	0.0340834	0.284122	SNF2	Catalytic subunit of the SWI/SNF chromatin remodeling complex; involved in transcriptional regulation; contains DNA-stimulated ATPase activity; functions interdependently in transcriptional activation with Snf5p and Snf6p
YEL017W	43.1217	61.1593	53.9861	56.6262	52.1042	34.6623	45.4799	49.9357	5.43034	5.9345	5.75452	5.8234	5.70333	5.11529	5.50716	5.642	0.504159	0.0688818	-0.588032	0.134844	GTT3	Protein of unknown function may be involved in glutathione metabolism; function suggested by computational analysis of large-scale protein-protein interaction data; GFP-fusion protein localizes to the nuclear periphery
YER132C	4.24018	6.00761	4.17031	5.4882	4.07455	3.18691	4.30803	3.9353	2.08413	2.58679	2.06016	2.45633	2.02664	1.67216	2.10703	1.97647	0.502665	0.396177	-0.354482	-0.130555	PMD1	Protein with an N-terminal kelch-like domain; putative negative regulator of early meiotic gene expression; required, with Mds3p, for growth under alkaline conditions; PMD1 has a paralog, MDS3, that arose from the whole genome duplication
YMR212C	22.6415	32.0785	26.0272	27.1068	23.9764	21.4322	29.1997	25.7968	4.5009	5.00353	4.70195	4.76058	4.58354	4.42171	4.86788	4.68912	0.502636	0.0586343	-0.161837	-0.178759	EFR3	Protein required for Stt4-containing PI kinase complex localization; required for Stt4-containing phosphoinositide (PI) kinase patch assembly at the plasma membrane; recruited to the plasma membrane via a conserved basic patch near its N-terminus; exhibits synthetic lethal genetic interactions with PHO85; has sequence similarity to the Drosophila rolling blackout (RBO) gene
YNR014W	23.637	33.4728	26.6465	21.6932	18.2498	19.1652	29.4227	26.7473	4.56297	5.06492	4.73588	4.43917	4.18981	4.26042	4.87886	4.74132	0.501942	-0.296706	0.0706093	-0.13754	0	Putative protein of unknown function; expression is cell-cycle regulated, Azf1p-dependent, and heat-inducible; YNR014W has a paralog, YMR206W, that arose from the whole genome duplication
YNL152W	12.2519	17.3502	17.0618	22.7473	9.45955	4.96702	16.2313	18.2086	3.61494	4.11688	4.09269	4.50762	3.24177	2.31238	4.02071	4.18655	0.501942	0.414928	-0.929391	0.165842	INN1	Essential protein that associates with contractile actomyosin ring; required for ingression of the plasma membrane into the bud neck during cytokinesis; C2 domain, a membrane targeting module, is required for function; activates chitin synthase activity of Chs2p during cytokinesis
YER058W	20.2939	28.7245	28.7267	35.5704	25.0328	28.4791	34.9773	49.0871	4.34298	4.84421	4.84432	5.15261	4.64575	4.83183	5.12835	5.61727	0.501235	0.308285	0.186087	0.488926	PET117	Protein required for assembly of cytochrome c oxidase
YEL022W	24.4999	34.6659	22.3772	22.0649	21.8262	18.7974	26.1402	21.743	4.61471	5.11545	4.48396	4.46368	4.44799	4.23246	4.7082	4.44248	0.500739	-0.0202733	-0.21553	-0.265722	GEA2	Guanine nucleotide exchange factor for ADP ribosylation factors (ARFs); involved in vesicular transport between the Golgi and ER, Golgi organization, and actin cytoskeleton organization; GEA2 has a paralog, GEA1, that arose from the whole genome duplication
YDR051C	33.0068	46.1462	29.8471	46.6891	25.8406	69.9472	35.15	58.9903	5.04469	5.52814	4.89952	5.54501	4.69156	6.12819	5.13545	5.8824	0.483446	0.645494	1.43663	0.746954	DET1	Acid phosphatase; involved in the non-vesicular transport of sterols in both directions between the endoplasmic reticulum and plasma membrane; deletion confers sensitivity to nickel
YHR202W	8.04652	10.8117	7.17587	10.5372	7.41558	16.0294	7.6231	11.8935	3.00836	3.43452	2.84315	3.39742	2.89056	4.00265	2.93038	3.5721	0.426156	0.554265	1.11209	0.641724	0	Putative protein of unknown function; green fluorescent protein (GFP)-fusion protein localizes to the vacuole, while HA-tagged protein is found in the soluble fraction, suggesting cytoplasmic localization
YKL185W	77.5518	102.466	60.1866	122.714	60.231	100.194	70.5066	135.099	6.27709	6.679	5.91137	6.93916	5.91243	6.64665	6.13969	7.07787	0.401916	1.02779	0.734212	0.938185	ASH1	Component of the Rpd3L histone deacetylase complex; zinc-finger inhibitor of HO transcription; mRNA is localized and translated in the distal tip of anaphase cells, resulting in accumulation of Ash1p in daughter cell nuclei and inhibition of HO expression; potential Cdc28p substrate
YGR216C	6.99406	9.12884	7.50262	14.7561	6.35296	10.0074	9.29131	16.3908	2.80613	3.19043	2.9074	3.88324	2.66743	3.323	3.21588	4.03482	0.384301	0.975845	0.655572	0.818936	GPI1	Membrane protein involved in the synthesis of GlcNAc-PI; N-acetylglucosaminyl phosphatidylinositol (GlcNAc-PI) is the first intermediate in the synthesis of glycosylphosphatidylinositol (GPI) anchors; human and mouse GPI1p are functional homologs
YGL208W	15.8985	20.4756	7.807	16.0495	12.1913	26.9236	14.923	26.005	3.99082	4.35584	2.96477	4.00446	3.60778	4.7508	3.89947	4.70072	0.36502	1.03969	1.14302	0.801249	SIP2	One of three beta subunits of the Snf1 kinase complex; involved in the response to glucose starvation; null mutants exhibit accelerated aging; N-myristoylprotein localized to the cytoplasm and the plasma membrane; SIP2 has a paralog, GAL83, that arose from the whole genome duplication
YER020W	30.8772	37.649	25.1629	51.802	23.862	48.6386	23.8153	52.4365	4.94847	5.23454	4.65323	5.69494	4.57664	5.60403	4.57382	5.7125	0.286067	1.04171	1.02739	1.13868	GPA2	Nucleotide binding alpha subunit of the heterotrimeric G protein; interacts with the receptor Gpr1p, has signaling role in response to nutrients; required for the recruitment of Ras-GTP at the plasma membrane and in the nucleus
YDL193W	48.9968	59.301	39.2112	64.1387	30.158	74.4887	55.6039	79.5775	5.61462	5.88998	5.29319	6.00312	4.91447	6.21895	5.79711	6.31429	0.275367	0.709931	1.30448	0.517174	NUS1	Forms dehydrodolichyl diphosphate syntase complex with RER2 or SRT1; tet-repressible mutant shows accumulation of hypoglycosylated forms of CPY, suggesting that Nus1p may be involved in protein trafficking; mutations in human homolog NUS1 have been implicated in congenital scoliosis, neurological impairment, refractory epilepsy, hearing deficit, and visual impairment; human cis-prenyltransferase …
YKL188C	1.07701	1.27172	0.876519	1.98308	0.6978	1.78621	1.38416	3.27786	0.107033	0.346776	-0.190143	0.987746	-0.519114	0.836898	0.469015	1.71275	0.239743	1.17789	1.35601	1.24374	PXA2	Subunit of heterodimeric peroxisomal ABC transport complex, with Pxa1p; required for import of long-chain fatty acids into peroxisomes; similar to human adrenoleukodystrophy transportesr ABCD1 and ABCD2, and ALD-related proteins; mutations in ABCD1 cause X-linked adrenoleukodystrophy (X-ALD), a peroxisomal disorder; human ABCD1 and ABCD2 can each partially complement yeast pxa1 pxa2 double null m…
YOR247W	899.039	1001.73	892.548	1556.76	605.522	1186.22	791.573	1194.88	9.81224	9.96827	9.80179	10.6043	9.24203	10.2122	9.62858	10.2227	0.156032	0.802549	0.97012	0.594073	SRL1	Mannoprotein that exhibits a tight association with the cell wall; required for cell wall stability in the absence of GPI-anchored mannoproteins; has a high serine-threonine content; expression is induced in cell wall mutants; SRL1 has a paralog, SVS1, that arose from the whole genome duplication
YDR171W	106.679	116.794	66.6811	99.3798	62.6969	136.788	96.7128	139.853	6.73714	6.86782	6.05921	6.63488	5.97032	7.0958	6.59563	7.12777	0.130683	0.575674	1.12548	0.532132	HSP42	Small heat shock protein (sHSP) with chaperone activity; forms barrel-shaped oligomers that suppress unfolded protein aggregation; involved in cytoskeleton reorganization after heat shock; protein abundance increases and forms cytoplasmic foci in response to DNA replication stress
YOR228C	12.9977	13.7692	5.22654	12.9528	9.8547	21.8623	11.95	18.4301	3.70019	3.78337	2.38586	3.6952	3.30081	4.45037	3.57894	4.20399	0.0831853	1.30934	1.14956	0.625052	MCP1	Mitochondrial protein of unknown function involved in lipid homeostasis; integral membrane protein that localizes to the mitochondrial outer membrane; involved in mitochondrial morphology; interacts genetically with MDM10, and other members of the ERMES complex; contains five predicted transmembrane domains
YNR015W	25.4467	26.9546	23.1484	34.5528	26.3511	50.2587	20.9429	31.0305	4.66941	4.75246	4.53284	5.11073	4.71979	5.6513	4.38839	4.95562	0.0830512	0.57789	0.931514	0.567227	SMM1	Dihydrouridine synthase; member of a family of dihydrouridine synthases including Dus1p, Smm1p, Dus3p, and Dus4p; modifies uridine residues at position 20 of cytoplasmic tRNAs
YPR171W	13.4846	14.2031	14.1342	22.6681	18.6007	45.8501	18.719	28.7168	3.75324	3.82814	3.82112	4.50259	4.21729	5.51885	4.22643	4.84382	0.0748992	0.681471	1.30156	0.61739	BSP1	Adapter that links synaptojanins to the cortical actin cytoskeleton; the synaptojanins are Inp52p and Inp53p
YNL107W	24.7596	25.9994	24.9959	39.7631	11.8518	49.4394	29.1772	54.5744	4.62991	4.7004	4.64362	5.31336	3.56703	5.62759	4.86677	5.77015	0.0704908	0.669742	2.06056	0.903382	YAF9	Subunit of NuA4 histone H4 acetyltransferase and SWR1 complexes; may function to antagonize silencing near telomeres; interacts directly with Swc4p; has homology to human leukemogenic protein AF9; contains a YEATS domain
YMR114C	7.71627	7.86068	6.54663	10.6298	4.85237	6.90051	9.08038	14.8407	2.9479	2.97465	2.71075	3.41004	2.27869	2.7867	3.18275	3.89149	0.0267493	0.699286	0.508015	0.708732	0	Protein of unknown function; may interact with ribosomes, based on co-purification experiments; green fluorescent protein (GFP)-fusion protein localizes to the nucleus and cytoplasm; YMR114C is not an essential gene
YCL005W-A	297.459	297.198	284.502	414.203	289.458	410.476	321.646	509.375	8.21655	8.21528	8.15229	8.69419	8.17721	8.68116	8.32933	8.99258	-0.00126506	0.541901	0.503945	0.663253	VMA9	Vacuolar H+ ATPase subunit e of the V-ATPase V0 subcomplex; essential for vacuolar acidification; interacts with the V-ATPase assembly factor Vma21p in the ER; involved in V0 biogenesis
YIR030C	7.87253	7.22441	6.46892	11.9155	8.53805	12.4888	5.6606	10.4952	2.97683	2.85288	2.69352	3.57477	3.09391	3.64256	2.50096	3.39166	-0.123948	0.881246	0.548657	0.890706	DCG1	Protein of unknown function; expression is sensitive to nitrogen catabolite repression and regulated by Dal80p; contains transmembrane domain
YCL008C	27.1763	23.6756	22.1972	36.7794	14.9593	29.559	15.2051	25.3705	4.76428	4.56533	4.4723	5.20082	3.90297	4.88553	3.92648	4.66508	-0.198946	0.728521	0.982553	0.738601	STP22	Component of the ESCRT-I complex; ESCRT-I is involved in ubiquitin-dependent sorting of proteins into the endosome; prevents polyubiquitination of the arrestin-related protein Rim8p, thereby directing its monoubiquitination by Rsp5p; homologous to the mouse and human Tsg101 tumor susceptibility gene; mutants exhibit a Class E Vps phenotype;
YJL205C	66.1835	57.1382	47.0233	66.825	56.1532	153.322	57.1641	121.78	6.0484	5.83638	5.5553	6.06232	5.8113	7.26042	5.83704	6.92814	-0.212016	0.507012	1.44912	1.0911	NCE101	Protein of unknown function; involved in secretion of proteins that lack classical secretory signal sequences
YHL006C	2.78391	2.10928	5.5383	15.8585	7.93632	16.9293	5.34653	9.05873	1.47711	1.07675	2.46944	3.98718	2.98847	4.08145	2.4186	3.17931	-0.400361	1.51774	1.09298	0.760707	SHU1	Component of Shu complex (aka PCSS complex); Shu complex also includes Psy3, Csm2, Shu2, and promotes error-free DNA repair, mediates inhibition of Srs2p function; essential for promoting the establishment of homolog bias during meiotic homologous recombination; promotes both crossover (CO) and non-crossover (NCO) pathways of meiotic recombination and formation of Rad51p filaments
YHR045W	25.0552	18.7253	18.9885	26.9028	17.5378	38.9978	23.2717	36.4434	4.64704	4.22691	4.24705	4.74968	4.1324	5.28532	4.54051	5.18758	-0.420124	0.502632	1.15292	0.647078	0	Putative protein of unknown function; possible role in iron metabolism and/or amino acid and carbohydrate metabolism; green fluorescent protein (GFP)-fusion protein localizes to the endoplasmic reticulum
YLR381W	4.32968	3.08314	3.51338	5.55299	1.62408	4.15725	5.10583	7.37941	2.11426	1.6244	1.81286	2.47327	0.699619	2.05563	2.35214	2.88351	-0.489859	0.660404	1.35601	0.531362	CTF3	Outer kinetochore protein that forms a complex with Mcm16p and Mcm22p; may bind the kinetochore to spindle microtubules; required for the spindle assembly checkpoint; orthologous to human centromere constitutive-associated network (CCAN) subunit CENP-I and fission yeast mis6
YIR035C	28.9351	19.7523	19.951	31.4256	16.4038	41.9899	25.8731	37.3446	4.85475	4.30395	4.31839	4.97387	4.03596	5.39197	4.69338	5.22283	-0.550804	0.655481	1.35601	0.529447	0	Putative cytoplasmic short-chain dehydrogenase/reductase
YMR187C	5.23194	2.30714	5.78245	11.4063	3.45257	56.5618	7.59803	11.095	2.38735	1.2061	2.53168	3.51176	1.78767	5.82176	2.92562	3.47184	-1.18124	0.980082	4.03408	0.54622	0	Putative protein of unknown function; YMR187C is not an essential gene
YML068W	4.31986	1.75341	2.14848	5.24059	4.48983	6.56738	4.41703	7.37749	2.11099	0.81016	1.10332	2.38973	2.16666	2.71532	2.14308	2.88313	-1.30083	1.28641	0.548657	0.740053	ITT1	Protein that modulates the efficiency of translation termination; interacts with translation release factors eRF1 (Sup45p) and eRF3 (Sup35p) in vitro, contains a zinc finger domain characteristic of the TRIAD class of proteins
YOR012W,YOR013W	8.63972	2.67186	9.82162	14.8429	4.39821	7.50558	8.23049	13.516	3.11099	1.41784	3.29596	3.8917	2.13691	2.90796	3.04098	3.7566	-1.69314	0.595741	0.771049	0.715619	#N/A	#N/A
YER053C-A	6.77167	1.22159	11.2263	38.5747	40.2178	123.538	39.7377	56.4994	2.75951	0.288762	3.48881	5.26958	5.32976	6.94881	5.31244	5.82016	-2.47075	1.78077	1.61905	0.507726	0	Protein of unknown function; green fluorescent protein (GFP)-fusion protein localizes to the endoplasmic reticulum; protein abundance increases in response to DNA replication stress
YDL129W	4.01802	0.465968	3.99671	10.7176	2.04544	3.49057	8.6506	15.6247	2.00648	-1.1017	1.99881	3.42192	1.03241	1.80346	3.1128	3.96576	-3.10818	1.4231	0.771049	0.852957	0	Protein of unknown function; green fluorescent protein (GFP)-fusion protein localizes to the cytoplasm and the nucleus; YDL129W is not an essential gene; relative distribution to the nucleus increases upon DNA replication stress
YDL132W	43.8594	61.892	38.938	60.9692	24.8314	46.114	48.6545	59.6684	5.45481	5.95168	5.28311	5.93001	4.63409	5.52713	5.6045	5.89889	0.496866	0.646902	0.89304	0.294393	CDC53	Cullin; structural protein of SCF complexes (which also contain Skp1p, Cdc34p, Hrt1p and an F-box protein) involved in ubiquitination; SCF promotes the G1-S transition by targeting G1 cyclins and the Cln-CDK inhibitor Sic1p for degradation; human homolog CUL1 can complement yeast cdc53 null mutant
YKL135C	29.7947	41.837	22.8855	37.3526	24.596	37.0765	29.6416	34.5173	4.89699	5.38671	4.51636	5.22314	4.62035	5.21243	4.88955	5.10925	0.489721	0.706773	0.592079	0.2197	APL2	Beta-adaptin subunit of the clathrin-associated protein (AP-1) complex; binds clathrin; involved in clathrin-dependent Golgi protein sorting; protein abundance increases in response to DNA replication stress
YEL004W	16.1174	22.5994	11.1738	18.3934	6.96168	11.8802	14.5909	12.6834	4.01055	4.49822	3.48204	4.20111	2.79944	3.57048	3.867	3.66488	0.487671	0.71907	0.771049	-0.202123	YEA4	Uridine diphosphate-N-acetylglucosamine (UDP-GlcNAc) transporter; required for cell wall chitin synthesis; localized to the ER
YBL079W	32.0279	44.8679	23.3958	42.4441	23.7772	48.3532	24.8134	34.8123	5.00126	5.48761	4.54818	5.40749	4.57151	5.59554	4.63305	5.12152	0.486352	0.859314	1.02403	0.488476	NUP170	Subunit of the inner ring of the nuclear pore complex (NPC); contributes to NPC assembly and nucleocytoplasmic transport; both Nup170p and NUP157p are similar to human Nup155p; NUP170 has a paralog, NUP157, that arose from the whole genome duplication
YLR246W	3.95486	5.5397	3.00827	7.36234	4.14501	8.48821	6.94999	5.31354	1.98363	2.46981	1.58893	2.88016	2.05138	3.08546	2.79701	2.40967	0.486181	1.29123	1.03408	-0.387338	ERF2	Subunit of a palmitoyltransferase; this complex adds a palmitoyl lipid moiety to heterolipidated substrates such as Ras1p and Ras2p through a thioester linkage; mutants partially mislocalize Ras2p to the vacuole; palmitoyltransferase is composed of Erf2p and Shr5p
YGR095C	44.193	61.8191	34.6454	54.2839	37.3683	59.2144	44.3546	53.1994	5.46575	5.94998	5.11459	5.76245	5.22374	5.88788	5.47101	5.73334	0.484235	0.647859	0.664134	0.262325	RRP46	Exosome non-catalytic core component; involved in 3'-5' RNA processing and degradation in both the nucleus and the cytoplasm; has similarity to E. coli RNase PH and to human hRrp46p (EXOSC5)
YNR026C	28.7257	40.1128	22.9293	36.7001	24.0111	50.6799	36.3719	32.955	4.84427	5.32599	4.51912	5.19771	4.58563	5.66334	5.18475	5.04242	0.481721	0.678593	1.07771	-0.142329	SEC12	Guanine nucleotide exchange factor (GEF); activates Sar1p by catalyzing the exchange of GDP for GTP; required for the initiation of COPII vesicle formation in ER to Golgi transport; glycosylated integral membrane protein of the ER; SEC12 has a paralog, SED4, that arose from the whole genome duplication
YJR049C	21.9036	30.5306	18.4958	26.8297	17.4075	32.5808	24.7571	23.0248	4.4531	4.93218	4.20913	4.74576	4.12164	5.02595	4.62977	4.52512	0.479087	0.536633	0.904316	-0.104653	UTR1	ATP-NADH kinase; phosphorylates both NAD and NADH; active as a hexamer; enhances the activity of ferric reductase (Fre1p); UTR1 has a paralog, YEF1, that arose from the whole genome duplication
YGR099W	7.40488	10.3143	6.27889	11.6787	3.02803	10.3347	7.8035	6.95053	2.88848	3.36657	2.65051	3.54581	1.59838	3.36943	2.96412	2.79712	0.478096	0.895302	1.77105	-0.166997	TEL2	Subunit of the ASTRA complex, involved in chromatin remodeling; subunit of the telomere cap complex DNA-binding protein specific to single-stranded yeast telomeric DNA repeats, required for telomere length regulation and telomere position effect; involved in the stability or biogenesis of PIKKs such as TORC1
YDL019C	22.1975	30.8607	16.9646	32.508	18.0933	27.7096	24.0656	25.744	4.47233	4.9477	4.08445	5.02272	4.17739	4.79231	4.5889	4.68616	0.475371	0.938272	0.61493	0.0972612	OSH2	Member of an oxysterol-binding protein family with seven members; in S. cerevisiae, family members have overlapping, redundant functions in sterol metabolism and collectively perform a function essential for viability; contains FFAT motif; interacts with ER anchor Scs2p at patches at the plasma membrane and at the nuclear envelope; regulated by sterol binding; OSH2 has a paralog, SWH1, that arose…
YPL124W	15.185	21.0809	11.8209	22.5654	15.2923	26.0965	18.0507	10.7416	3.92457	4.39787	3.56327	4.49604	3.93473	4.70578	4.17398	3.42513	0.473293	0.932776	0.771049	-0.748848	SPC29	Inner plaque spindle pole body (SPB) component; links the central plaque component Spc42p to the inner plaque component Spc110p; required for SPB duplication
YDR292C	38.3292	53.2051	37.0558	55.4153	26.3585	46.6168	45.236	55.5862	5.26037	5.73349	5.21163	5.79221	4.7202	5.54278	5.4994	5.79665	0.473122	0.580585	0.822579	0.297254	SRP101	Signal recognition particle (SRP) receptor alpha subunit; contain GTPase domains; involved in SRP-dependent protein targeting; interacts with the beta subunit, Srp102p
YHR091C	5.58514	7.73232	4.00515	6.98792	3.23994	8.68842	7.2756	7.55888	2.48159	2.9509	2.00186	2.80486	1.69597	3.11909	2.86307	2.91817	0.469307	0.803008	1.42313	0.0551053	MSR1	Mitochondrial arginyl-tRNA synthetase; mutations in human ortholog are associated with pontocerebellar hypoplasia type 6; MSR1 has a paralog, YDR341C, that arose from the whole genome duplication
YGR197C	16.337	22.5581	13.6686	21.2606	6.52896	30.6398	15.9647	17.4366	4.03007	4.49558	3.77279	4.41011	2.70685	4.93733	3.99681	4.12404	0.465502	0.63732	2.23048	0.127235	SNG1	Protein involved in resistance to nitrosoguanidine and 6-azauracil; expression is regulated by transcription factors involved in multidrug resistance; SNG1 has a paralog, YJR015W, that arose from the whole genome duplication
YGR133W	15.0605	20.747	10.895	17.3317	16.2629	27.7529	15.8253	18.8486	3.9127	4.37483	3.4456	4.11534	4.02352	4.79457	3.98416	4.23638	0.462135	0.669742	0.771049	0.252218	PEX4	Peroxisomal ubiquitin conjugating enzyme; required for peroxisomal matrix protein import and peroxisome biogenesis
YGL050W	21.4147	29.4703	16.4323	34.4665	18.5326	35.3468	26.3573	23.1637	4.42053	4.88119	4.03846	5.10712	4.21199	5.14351	4.72013	4.53379	0.460663	1.06866	0.931514	-0.186335	TYW3	tRNA methyltransferase required for synthesis of wybutosine; a modified guanosine found at the 3'-position adjacent to the anticodon of phenylalanine tRNA which supports reading frame maintenance by stabilizing codon-anticodon interactions
YKR014C	112.427	154.526	93.3701	134.187	80.1263	123.714	141.946	140.705	6.81285	7.27171	6.54489	7.0681	6.3242	6.95086	7.1492	7.13653	0.45886	0.523214	0.626659	-0.0126645	YPT52	Endosomal Rab family GTPase; required for vacuolar protein sorting, endocytosis and multivesicular body (MVB) biogenesis and sorting; required for localization of the CORVET complex to endosomes; involved in autophagy and ionic stress tolerance; similar to Vps21p and Ypt53p; mammalian Rab5 homolog; protein abundance increases in response to DNA replication stress
YHR133C	100.737	138.082	94.7792	142.054	79.7723	132.642	102.353	122.124	6.65446	7.10938	6.5665	7.1503	6.31782	7.05139	6.6774	6.9322	0.454925	0.583799	0.733574	0.254799	NSG1	Protein involved in regulation of sterol biosynthesis; specifically stabilizes Hmg2p, one of two HMG-CoA isoenzymes that catalyze the rate-limiting step in sterol biosynthesis; forms foci at the nuclear periphery upon DNA replication stress; relocalizes to the cytosol in response to hypoxia; homolog of mammalian INSIG proteins; NSG1 has a paralog, NSG2, that arose from the whole genome duplication
YDR304C	342.978	470.069	297.222	512.875	268.512	453.704	321.584	367.459	8.42197	8.87673	8.2154	9.00246	8.06884	8.82561	8.32905	8.52144	0.454756	0.787065	0.756765	0.19239	CPR5	Peptidyl-prolyl cis-trans isomerase (cyclophilin) of the ER; catalyzes the cis-trans isomerization of peptide bonds N-terminal to proline residues; transcriptionally induced in response to unfolded proteins in the ER; CPR5 has a paralog, CPR2, that arose from the whole genome duplication
YFR025C	31.4125	42.7703	29.5101	43.3938	34.6474	50.0297	35.045	36.8954	4.97327	5.41854	4.88313	5.43942	5.11467	5.64471	5.13114	5.20537	0.445271	0.556284	0.530041	0.0742292	HIS2	Histidinolphosphatase; catalyzes the eighth step in histidine biosynthesis; mutations cause histidine auxotrophy and sensitivity to Cu, Co, and Ni salts; transcription is regulated by general amino acid control
YAL020C	13.2925	18.0524	7.48419	15.3981	11.6185	35.0786	12.9114	15.0665	3.73255	4.17412	2.90385	3.94468	3.53835	5.13252	3.69057	3.91327	0.441574	1.04084	1.59417	0.222697	ATS1	Protein required for modification of wobble nucleosides in tRNA; acts with Elongator complex, Kti11p, and Kti12p; has a potential role in regulatory interactions between microtubules and the cell cycle; forms a stable heterodimer with Kti11p
YNL298W	17.2863	23.388	18.5781	27.9818	13.4527	33.8317	19.5301	23.9966	4.11156	4.5477	4.21553	4.80642	3.74983	5.0803	4.28763	4.58476	0.43614	0.590886	1.33048	0.297128	CLA4	Cdc42p-activated signal transducing kinase; member of the PAK (p21-activated kinase) family, along with Ste20p and Skm1p; involved in septin ring assembly, vacuole inheritance, cytokinesis, sterol uptake regulation; phosphorylates Cdc3p and Cdc10p; CLA4 has a paralog, SKM1, that arose from the whole genome duplication
YPR011C	11.5285	15.5285	8.66421	13.4586	7.30336	10.9053	14.2137	11.8631	3.52713	3.95684	3.11507	3.75046	2.86856	3.44696	3.82921	3.56841	0.429714	0.63539	0.578404	-0.260794	0	Mitochondrial transporter; major substrates are adenosine 5'-phosphosulfate (APS) and 3'-phospho-adenosine 5'-phosphosulfate (PAPS); member of the mitochondrial carrier family; the authentic, non-tagged protein is detected in highly purified mitochondria in high-throughput studies
YIL016W	58.3045	78.4585	55.9055	97.4116	59.8967	105.409	74.3975	87.5962	5.86554	6.29386	5.80492	6.60602	5.90441	6.71985	6.21718	6.4528	0.428321	0.801104	0.815443	0.235616	SNL1	Ribosome-associated protein; proposed to act in protein synthesis and nuclear pore complex biogenesis and maintenance as well as protein folding; has similarity to the mammalian BAG-1 protein
YMR150C	28.5717	38.3001	25.7968	47.2972	23.4957	72.1721	32.8296	27.0937	4.83652	5.25928	4.68912	5.56368	4.55432	6.17337	5.03692	4.75988	0.422761	0.874562	1.61905	-0.277039	IMP1	Catalytic subunit of mitochondrial inner membrane peptidase complex; required for maturation of mitochondrial proteins of the intermembrane space; complex contains two catalytic subunits (Imp1p and Imp2p that differ in substrate specificty) and Som1p
YLR182W	19.0332	25.2168	15.6217	27.9778	13.7131	20.8717	22.4159	23.5602	4.25045	4.65631	3.96548	4.80621	3.77749	4.38348	4.48645	4.55828	0.405867	0.840728	0.60599	0.0718264	SWI6	Transcription cofactor; forms complexes with Swi4p and Mbp1p to regulate transcription at the G1/S transition; involved in meiotic gene expression; also binds Stb1p to regulate transcription at START; cell wall stress induces phosphorylation by Mpk1p, which regulates Swi6p localization; required for the unfolded protein response, independently of its known transcriptional coactivators
YOR118W	14.5824	19.2115	12.4539	18.4596	10.4978	34.0377	15.8337	20.6467	3.86616	4.2639	3.63852	4.2063	3.39201	5.08906	3.98493	4.36784	0.397745	0.567779	1.69705	0.382911	RTC5	Protein of unknown function; green fluorescent protein (GFP)-fusion protein localizes to the cytoplasm; null mutation suppresses cdc13-1 temperature sensitivity
YOR317W	215.117	282.945	184.425	288.247	185.37	266.273	236.425	323.912	7.74898	8.14438	7.52689	8.17116	7.53426	8.05676	7.88524	8.33946	0.395402	0.644266	0.522501	0.45422	FAA1	Long chain fatty acyl-CoA synthetase; activates imported fatty acids with a preference for C12:0-C16:0 chain lengths; functions in long chain fatty acid import; accounts for most acyl-CoA synthetase activity; localized to lipid particles; involved in sphingolipid-to-glycerolipid metabolism; forms ER foci upon DNA replication stress; mutation is complemented by any of human ACSBG1, ACSL1, ACSL3, A…
YJL085W	21.5831	28.3672	13.868	21.2125	19.1083	32.6085	14.1959	13.9673	4.43183	4.82615	3.79369	4.40684	4.25613	5.02718	3.8274	3.80398	0.39432	0.613158	0.771049	-0.0234248	EXO70	Subunit of the exocyst complex; the exocyst mediates polarized targeting and tethering of post-Golgi secretory vesicles to active sites of exocytosis prior to SNARE-mediated fusion; PtdIns[4,5]P2-binding protein that localizes to exocytic sites in an actin-independent manner, targeting and anchoring the exocyst with Sec3p; involved in exocyst assembly; direct downstream effector of Rho3p and Cdc4…
YKL190W	80.1766	105.12	68.8332	106.931	54.4205	159.619	117.496	125.429	6.32511	6.71589	6.10503	6.74054	5.76608	7.31849	6.87647	6.97072	0.39078	0.63551	1.55241	0.0942507	CNB1	Calcineurin B; regulatory subunit of calcineurin, a Ca++/calmodulin-regulated type 2B protein phosphatase which regulates Crz1p (stress-response transcription factor); other calcineurin subunit encoded by CNA1 and/or CMP1; regulates function of Aly1p alpha-arrestin; myristoylation by Nmt1p reduces calcineurin activity in response to submaximal Ca signals, is needed to prevent constitutive phospha…
YGR038W	82.7649	107.704	62.8672	111.676	56.3049	150.991	83.4893	82.2772	6.37095	6.75092	5.97424	6.80318	5.81519	7.23832	6.38352	6.36242	0.379976	0.82894	1.42313	-0.021099	ORM1	Protein that mediates sphingolipid homeostasis; evolutionarily conserved, required for resistance to agents that induce unfolded protein response; Orm1p and Orm2p together control membrane biogenesis by coordinating lipid homeostasis with protein quality control; ORM1 has a paralog, ORM2, that arose from the whole genome duplication
YGL200C	305.27	395.435	273.368	404.925	249.232	420.313	341.84	429.294	8.25394	8.6273	8.0947	8.66151	7.96134	8.71532	8.41718	8.74582	0.373353	0.566808	0.753976	0.328647	EMP24	Component of the p24 complex; role in misfolded protein quality control; binds to GPI anchor proteins and mediates their efficient transport from the ER to the Golgi; integral membrane protein that associates with endoplasmic reticulum-derived COPII-coated vesicles
YGL060W	14.3321	18.4039	10.7569	16.411	14.8574	26.1466	15.5002	15.8172	3.84118	4.20194	3.42719	4.03659	3.89311	4.70855	3.95422	3.98342	0.360758	0.609399	0.815443	0.029205	YBP2	Central kinetochore associated protein; mediates mitotic progression; interacts with several central kinetochore proteins and centromeric histone Cse4p; role in resistance to oxidative stress; similar to Slk19p; YBP2 has a paralog, YBP1, that arose from the whole genome duplication
YNL133C	16.8966	21.4238	15.3664	25.9725	27.5248	46.9713	22.5347	18.5787	4.07866	4.42114	3.94171	4.69891	4.78266	5.55371	4.49408	4.21557	0.342481	0.757205	0.771049	-0.278505	FYV6	Protein of unknown function; required for survival upon exposure to K1 killer toxin; proposed to regulate double-strand break repair via non-homologous end-joining
YGL067W	38.0613	48.1415	31.5856	47.6305	14.7256	50.2587	32.0235	34.2969	5.25025	5.58921	4.9812	5.57381	3.88025	5.6513	5.00106	5.10001	0.338958	0.592617	1.77105	0.0989475	NPY1	NADH diphosphatase (pyrophosphatase); hydrolyzes the pyrophosphate linkage in NADH and related nucleotides; localizes to peroxisomes; nudix hydrolase family member
YLR426W	10.5037	13.1715	11.2125	23.8364	3.65168	12.4633	12.3686	16.6725	3.39283	3.71934	3.48704	4.57509	1.86856	3.63961	3.62861	4.0594	0.326516	1.08805	1.77105	0.430786	TDA5	Putative protein of unknown function; detected in highly purified mitochondria in high-throughput studies; proposed to be involved in resistance to mechlorethamine and streptozotocin; null mutant sensitive to expression of top1-T722A allele
YPL202C	23.8908	29.7704	14.578	22.3645	12.8774	18.3129	23.4553	25.44	4.57838	4.89581	3.86572	4.48314	3.68677	4.19479	4.55184	4.66903	0.317426	0.617421	0.508015	0.117183	AFT2	Iron-regulated transcriptional activator; activates genes involved in intracellular iron use and required for iron homeostasis and resistance to oxidative stress; AFT2 has a paralog, AFT1, that arose from the whole genome duplication
YGR005C	33.8245	42.148	33.8529	49.9542	34.2254	54.5969	53.521	47.689	5.08	5.39739	5.08121	5.64253	5.09699	5.77075	5.74203	5.57558	0.317394	0.561328	0.673752	-0.166448	TFG2	TFIIF (Transcription Factor II) middle subunit; involved in both transcription initiation and elongation of RNA polymerase II; homologous to human RAP30
YAL011W	8.41855	10.4861	5.31677	8.88075	9.52358	17.0647	8.16237	8.06924	3.07357	3.39041	2.41055	3.15068	3.2515	4.09294	3.02899	3.01243	0.316841	0.740131	0.841438	-0.0165547	SWC3	Protein of unknown function; component of the SWR1 complex, which exchanges histone variant H2AZ (Htz1p) for chromatin-bound histone H2A; required for formation of nuclear-associated array of smooth endoplasmic reticulum known as karmellae
YDR320C	25.6303	31.8693	15.7941	31.7328	19.1577	27.3707	23.7112	27.1089	4.67978	4.99409	3.98131	4.9879	4.25985	4.77456	4.5675	4.7607	0.314315	1.00659	0.514709	0.193198	SWA2	Auxilin-like protein involved in vesicular transport; clathrin-binding protein required for uncoating of clathrin-coated vesicles
YLR163C	46.6395	57.8194	46.0326	67.0495	38.6509	70.3554	48.7012	64.988	5.54348	5.85348	5.52459	6.06716	5.27243	6.13659	5.60589	6.0221	0.309999	0.542571	0.864158	0.416216	MAS1	Beta subunit of the mitochondrial processing protease (MPP); essential processing enzyme that cleaves the N-terminal targeting sequences from mitochondrially imported proteins
YJL095W	5.6507	7.00308	5.78936	8.19033	5.03403	8.59062	6.20988	6.31174	2.49843	2.80799	2.5334	3.03392	2.33171	3.10276	2.63457	2.65804	0.30956	0.500517	0.771049	0.0234718	BCK1	MAPKKK acting in the protein kinase C signaling pathway; the kinase C signaling pathway controls cell integrity; upon activation by Pkc1p phosphorylates downstream kinases Mkk1p and Mkk2p; MAPKKK is an acronym for mitogen-activated protein (MAP) kinase kinase kinase
YPR084W	9.34075	11.498	7.6516	13.6791	5.87392	10.0239	10.7966	7.90805	3.22354	3.52331	2.93576	3.7739	2.55432	3.32537	3.43251	2.98332	0.299768	0.838139	0.771049	-0.449186	0	Putative protein of unknown function
YNR039C	13.2523	16.1371	15.2418	28.1346	15.2495	26.863	16.128	14.8579	3.72817	4.01231	3.92996	4.81427	3.93069	4.74755	4.01149	3.89316	0.284137	0.884315	0.816853	-0.11833	ZRG17	Endoplasmic reticulum zinc transporter; part of a heterodimeric transporter with Msc2p that transfers zinc from the cytosol to the ER lumen; member of the cation diffusion facilitator family of efflux pumps; zinc-regulated directly through Zap1p; transcription induced under conditions of zinc deficiency
YOR001W	26.8896	32.6813	22.5537	34.1833	21.113	36.0295	29.6928	31.0862	4.74898	5.03039	4.49529	5.09522	4.40006	5.17111	4.89204	4.9582	0.281418	0.599932	0.771049	0.0661616	RRP6	Nuclear exosome exonuclease component; has 3'-5' exonuclease activity that is regulated by Lrp1p; involved in RNA processing, maturation, surveillance, degradation, tethering, and export; role in sn/snoRNAs precursor degradation; forms a stable heterodimer with Lrp1p; has similarity to E. coli RNase D and to human PM-Sc1 100 (EXOSC10); mutant displays reduced transcription elongation in the G-les…
YKL191W	35.1899	42.7443	34.5366	49.3969	30.6529	60.8692	33.7913	28.9202	5.13709	5.41766	5.11005	5.62635	4.93795	5.92764	5.07858	4.85401	0.280571	0.516294	0.989689	-0.224572	DPH2	Protein required for synthesis of diphthamide; required along with Dph1p, Kti11p, Jjj3p, and Dph5p; diphthamide is a modified histidine residue of translation elongation factor 2 (Eft1p or Eft2p); may act in a complex with Dph1p and Kti11p
YML120C	41.0261	49.7805	34.9787	50.0794	30.1673	60.3909	35.9562	36.4203	5.35847	5.63751	5.12841	5.64615	4.91491	5.91626	5.16817	5.18667	0.279039	0.517739	1.00135	0.0185045	NDI1	NADH:ubiquinone oxidoreductase; transfers electrons from NADH to ubiquinone in respiratory chain but does not pump protons, in contrast to higher eukaryotic multisubunit respiratory complex I; upon apoptotic stress, is activated in mitochondria by N-terminal cleavage, then translocates to cytoplasm to induce apoptosis; homolog of human AIFM2; yeast NDI1 complements several phenotypes of human cel…
YOR222W	75.084	90.9867	51.1436	89.1932	68.8288	114.148	75.9747	65.1146	6.23043	6.50758	5.67648	6.47886	6.10494	6.83477	6.24745	6.02491	0.277151	0.80238	0.729826	-0.222538	ODC2	Mitochondrial inner membrane transporter; 2-oxodicarboxylate transporter, exports 2-oxoadipate and 2-oxoglutarate from the mitochondrial matrix to the cytosol for use in lysine and glutamate biosynthesis and in lysine catabolism; ODC2 has a paralog, ODC1, that arose from the whole genome duplication
YDL108W	19.6511	23.7811	8.41605	21.0755	7.7807	23.2362	25.1165	20.7511	4.29654	4.57174	3.07314	4.3975	2.9599	4.5383	4.65056	4.37511	0.275204	1.32435	1.5784	-0.275448	KIN28	Serine/threonine protein kinase, subunit of transcription factor TFIIH; involved in transcription initiation at RNA polymerase II promoters; phosphorylates Ser5 residue of the PolII C-terminal domain (CTD) at gene promoters; relocalizes to the cytosol in response to hypoxia
YJL098W	15.319	18.4613	14.2952	20.6915	14.3507	24.0093	23.232	26.8063	3.93725	4.20643	3.83746	4.37097	3.84304	4.58552	4.53804	4.7445	0.269187	0.533506	0.74248	0.206454	SAP185	Protein that forms a complex with the Sit4p protein phosphatase; required for Sit4p function; member of a family of similar proteins including Sap4p, Sap155p, and Sap190p; SAP185 has a paralog, SAP190, that arose from the whole genome duplication
YOL116W	9.18253	11.0039	10.2212	16.8825	7.79089	14.6248	12.3049	16.5542	3.19889	3.45995	3.35349	4.07746	2.96179	3.87034	3.62117	4.04912	0.261054	0.723962	0.908553	0.427956	MSN1	Transcriptional activator; involved in regulation of invertase and glucoamylase expression, invasive growth and pseudohyphal differentiation, iron uptake, chromium accumulation, and response to osmotic stress; localizes to the nucleus; relative distribution to the nucleus increases upon DNA replication stress
YJL100W	4.81566	5.73363	4.24269	7.1411	4.4127	7.53031	4.47746	4.26189	2.26773	2.51945	2.08498	2.83615	2.14166	2.91271	2.16268	2.09149	0.251716	0.75117	0.771049	-0.0711887	LSB6	Type II phosphatidylinositol 4-kinase; binds Las17p, a homolog of human Wiskott-Aldrich Syndrome protein involved in actin patch assembly and actin polymerization
YML019W	46.2867	55.0011	34.531	64.8032	25.0998	44.3628	45.4938	45.9653	5.53253	5.78139	5.10982	6.01799	4.6496	5.47128	5.5076	5.52247	0.248862	0.908174	0.821675	0.0148751	OST6	Subunit of the oligosaccharyltransferase complex of the ER lumen; complex catalyzes asparagine-linked glycosylation of newly synthesized proteins; similar to and partially functionally redundant with Ost3p
YKR016W	41.2947	48.9655	29.5376	50.8059	32.5169	47.9662	39.8927	44.9065	5.36788	5.61369	4.88448	5.66692	5.02312	5.58395	5.31805	5.48885	0.245809	0.782442	0.560831	0.170801	MIC60	Component of the MICOS complex; MICOS (formerly MINOS or MitOS) is a mitochondrial inner membrane complex that extends into the intermembrane space and has a role in the maintenance of crista junctions, inner membrane architecture, and formation of contact sites to the outer membrane; Mic60p is also involved in import of intermembrane space (IMS) proteins, probably by positioning Mia40p relative …
YPL218W	372.311	438.905	316.12	551.43	294.479	416.994	471.456	580.245	8.54037	8.77777	8.30433	9.10703	8.20202	8.70388	8.88098	9.18052	0.237399	0.802703	0.501862	0.299539	SAR1	GTPase, GTP-binding protein of the ARF family; component of COPII coat of vesicles; required for transport vesicle formation during ER to Golgi protein transport; lowers membrane rigidity helping in vesicle formation
YGR202C	39.395	46.3715	32.1326	45.6305	25.9708	38.3304	39.8783	50.413	5.29994	5.53517	5.00597	5.51193	4.69882	5.26042	5.31753	5.65572	0.235228	0.505962	0.561596	0.338193	PCT1	Cholinephosphate cytidylyltransferase; a rate-determining enzyme of the CDP-choline pathway for phosphatidylcholine synthesis, inhibited by Sec14p, activated upon lipid-binding; contains an element within the regulatory domain involved in both silencing and activation of enzymatic activity
YLR299W	21.7651	25.6127	17.9995	28.8336	15.3315	37.7061	23.7624	26.3289	4.44395	4.67879	4.16988	4.84968	3.93843	5.23672	4.57061	4.71858	0.234842	0.679796	1.2983	0.147971	ECM38	Gamma-glutamyltranspeptidase; major glutathione-degrading enzyme; involved in detoxification of electrophilic xenobiotics; expression induced mainly by nitrogen starvation
YBL015W	51.9205	60.8381	36.3254	51.4546	34.5139	92.6925	39.6416	45.1082	5.69823	5.9269	5.18291	5.68523	5.10911	6.53438	5.30894	5.49532	0.228671	0.502324	1.42527	0.186376	ACH1	Protein with CoA transferase activity; particularly for CoASH transfer from succinyl-CoA to acetate; has minor acetyl-CoA-hydrolase activity; phosphorylated; required for acetate utilization and for diploid pseudohyphal growth
YOR301W	25.7596	30.1689	22.4201	32.6086	25.8169	46.5045	23.4045	27.831	4.68704	4.91499	4.48672	5.02718	4.69025	5.5393	4.54871	4.79862	0.227954	0.540459	0.849052	0.24991	RAX1	Protein involved in bud site selection during bipolar budding; localization requires Rax2p; has similarity to members of the insulin-related peptide superfamily
YLR100W	109.752	128.433	97.1996	139.695	114.07	169.78	111.322	116.723	6.7781	7.00487	6.60288	7.12613	6.83378	7.40753	6.79859	6.86695	0.226766	0.523256	0.573748	0.0683563	ERG27	3-keto sterol reductase; catalyzes the last of three steps required to remove two C-4 methyl groups from an intermediate in ergosterol biosynthesis; mutants are sterol auxotrophs; mutation is functionally complemented by human HSD17B7
YDR150W	23.3849	27.1847	18.8969	31.131	17.785	26.4341	23.8232	33.6491	4.5475	4.76472	4.24008	4.96028	4.15259	4.72433	4.57429	5.0725	0.21722	0.720199	0.57174	0.498202	NUM1	Protein required for nuclear migration; component of the mitochondria-ER-cortex-ancor (MECA); required for the association of mitochondria with the cell cortex and for accurate distribution of mitochondrial network; interacts with Mdm36p to link the ER and mitochondria at the cortex; localizes to the mother cell cortex and the bud tip; may mediate interactions of dynein and cytoplasmic microtubul…
YLR289W	3.62556	4.20455	2.57595	7.13017	4.15272	7.87407	3.90283	5.38824	1.8582	2.07195	1.36511	2.83394	2.05406	2.97711	1.96452	2.42982	0.213748	1.46883	0.923052	0.465295	GUF1	Mitochondrial matrix GTPase; associates with mitochondrial ribosomes; important for translation under temperature and nutrient stress; may have a role in translational fidelity; similar to bacterial LepA elongation factor
YDR439W	10.1087	11.7231	9.0975	14.0152	15.4381	29.2725	15.6647	11.9736	3.33753	3.55128	3.18547	3.80892	3.94842	4.87147	3.96944	3.58178	0.213748	0.623448	0.923052	-0.387662	LRS4	Nucleolar protein that forms a complex with Csm1p; and then Mam1p at kinetochores during meiosis I to mediate accurate homolog segregation; required for condensin recruitment to the replication fork barrier site and rDNA repeat segregation
YGR174C	17.1947	19.9407	20.5243	32.0279	14.0053	20.9126	28.5672	37.0445	4.1039	4.31764	4.35926	5.00126	3.8079	4.3863	4.83629	5.21119	0.213748	0.641997	0.578404	0.374897	CBP4	Mitochondrial protein required for assembly of cytochrome bc1 complex; interacts with the Cbp3p-Cbp6p complex and newly synthesized cytochrome b (Cobp) to promote assembly of Cobp into the cytochrome bc1 complex
YHR038W	27.9601	32.2288	16.6149	28.959	20.7034	37.5388	28.2824	22.8362	4.8053	5.01028	4.05441	4.85594	4.3718	5.23031	4.82183	4.51325	0.204978	0.801532	0.858512	-0.308581	RRF1	Mitochondrial ribosome recycling factor; essential for mitochondrial protein synthesis and for the maintenance of the respiratory function of mitochondria
YBR159W	175.94	202.027	134.068	194.994	122.647	187.344	160.691	207.692	7.45894	7.65841	7.06683	7.60728	6.93837	7.54955	7.32815	7.6983	0.199468	0.540459	0.611178	0.370156	IFA38	Microsomal beta-keto-reductase; contains oleate response element (ORE) sequence in the promoter region; mutants exhibit reduced VLCFA synthesis, accumulate high levels of dihydrosphingosine, phytosphingosine and medium-chain ceramides
YHR007C	329.972	377.795	306.435	437.554	236.966	400.553	325.583	353.606	8.3662	8.56146	8.25944	8.77332	7.88854	8.64585	8.34688	8.466	0.195257	0.51388	0.757309	0.119116	ERG11	Lanosterol 14-alpha-demethylase; catalyzes C-14 demethylation of lanosterol to form 4,4''-dimethyl cholesta-8,14,24-triene-3-beta-ol in ergosterol biosynthesis pathway; transcriptionally down-regulated when ergosterol is in excess; member of cytochrome P450 family; associated and coordinately regulated with the P450 reductase Ncp1p; human CYP51A1 functionally complements the lethality of the erg1…
YPR114W	81.3962	92.8371	62.5037	92.1302	59.5224	90.2894	67.6803	74.8258	6.34689	6.53663	5.96587	6.5256	5.89536	6.49648	6.08066	6.22546	0.189739	0.559733	0.601124	0.144801	0	Putative protein of unknown function
YHR187W	25.4066	28.9624	20.7014	29.5956	17.3366	32.8723	28.1169	23.8477	4.66713	4.85611	4.37166	4.88731	4.11575	5.0388	4.81336	4.57578	0.18898	0.515655	0.923052	-0.237587	IKI1	Subunit of hexameric RecA-like ATPase Elp456 Elongator subcomplex; which is required for modification of wobble nucleosides in tRNA; iki1 mutations confer resistance to the K. lactis toxin zymocin
YOR271C	124.637	141.679	109.75	155.837	111.946	170.846	115.474	161.9	6.96159	7.14648	6.77807	7.28389	6.80666	7.41655	6.85142	7.33896	0.184883	0.505816	0.609894	0.487541	FSF1	Putative protein; predicted to be an alpha-isopropylmalate carrier; belongs to the sideroblastic-associated protein family; non-tagged protein is detected in purified mitochondria; likely to play a role in iron homeostasis
YHR110W	44.9103	50.9554	43.1047	62.8355	37.9034	79.0564	43.6087	61.3831	5.48897	5.67116	5.42977	5.97351	5.24426	6.30481	5.44654	5.93977	0.182189	0.543734	1.06056	0.493226	ERP5	Protein with similarity to Emp24p and Erv25p; member of the p24 family involved in ER to Golgi transport
YDL167C	23.8123	26.9685	18.9488	30.2171	22.7659	48.0329	25.7164	27.6937	4.57364	4.7532	4.24404	4.91729	4.5088	5.58595	4.68462	4.79149	0.179566	0.673256	1.07715	0.106872	NRP1	Putative RNA binding protein of unknown function; localizes to stress granules induced by glucose deprivation; predicted to be involved in ribosome biogenesis
YMR272C	125.276	140.776	118.122	170.148	106.179	162.68	115.389	154.54	6.96897	7.13725	6.88413	7.41065	6.73036	7.34589	6.85036	7.27184	0.168289	0.52652	0.615531	0.421476	SCS7	Sphingolipid alpha-hydroxylase; functions in the alpha-hydroxylation of sphingolipid-associated very long chain fatty acids, has both cytochrome b5-like and hydroxylase/desaturase domains, not essential for growth
YNL238W	20.6228	22.9881	17.86	26.3659	18.2808	31.8203	23.673	20.5773	4.36617	4.52282	4.15866	4.7206	4.19226	4.99188	4.56517	4.36298	0.156647	0.561939	0.799618	-0.202184	KEX2	Kexin, a subtilisin-like protease (proprotein convertase); a calcium-dependent serine protease involved in the activation of proproteins of the secretory pathway
YNL212W	25.5251	28.4372	28.2581	42.6543	23.2152	33.1225	34.7262	31.8116	4.67385	4.82971	4.82059	5.41462	4.537	5.04974	5.11795	4.99148	0.15586	0.594028	0.512737	-0.126473	VID27	Cytoplasmic protein of unknown function; possibly involved in vacuolar protein degradation; not essential for proteasome-dependent degradation of fructose-1,6-bisphosphatase (FBPase); null mutants exhibit normal growth
YPR172W	72.2425	79.7761	49.8447	74.2705	47.6179	83.7998	84.0964	98.6444	6.17478	6.31788	5.63937	6.21472	5.57343	6.38888	6.39397	6.62416	0.143108	0.57535	0.815443	0.230192	0	Protein of unknown function; predicted to encode a pyridoxal 5'-phosphate synthase based on sequence similarity but purified protein does not possess this activity, nor does it bind flavin mononucleotide (FMN); transcriptionally activated by Yrm1p along with genes involved in multidrug resistance; YPR172W has a paralog, YLR456W, that arose from the whole genome duplication
YJL112W	14.6214	16.1425	13.8458	22.2848	12.0879	32.0091	16.0683	21.9588	3.87001	4.01279	3.79137	4.47799	3.59549	5.00041	4.00614	4.45673	0.142781	0.686616	1.40492	0.450582	MDV1	Peripheral protein of cytosolic face of mitochondrial outer membrane; required for mitochondrial fission; interacts with Fis1p and with the dynamin-related GTPase Dnm1p; contains WD repeats; MDV1 has a paralog, CAF4, that arose from the whole genome duplication
YMR287C	5.42992	5.97055	4.02941	6.0008	2.45706	3.66888	5.37963	3.47873	2.44093	2.57786	2.01057	2.58515	1.29694	1.87534	2.42751	1.79856	0.136932	0.574585	0.578404	-0.628945	DSS1	3'-5' exoribonuclease; component of the mitochondrial degradosome along with the ATP-dependent RNA helicase Suv3p; the degradosome associates with the ribosome and mediates turnover of aberrant or unprocessed RNAs
YIL111W	57.5219	62.5601	47.8641	69.3152	23.6513	47.088	71.11	60.7415	5.84604	5.96717	5.58087	6.1151	4.56385	5.55729	6.15198	5.92461	0.121132	0.534227	0.993441	-0.22737	COX5B	Subunit Vb of cytochrome c oxidase; cytochrome c oxidase is the terminal member of the mitochondrial inner membrane electron transport chain; Cox5Bp is predominantly expressed during anaerobic growth while its isoform Va (Cox5Ap) is expressed during aerobic growth; COX5B has a paralog, COX5A, that arose from the whole genome duplication
YLR422W	6.95978	7.53315	5.7619	9.33013	5.54556	11.3037	7.48339	5.04495	2.79904	2.91325	2.52654	3.2219	2.47133	3.49872	2.90369	2.33484	0.114212	0.695353	1.02739	-0.568851	DCK1	Dock family protein (Dedicator Of CytoKinesis), homolog of human DOCK1; upstream component for regulation through the small GTPase Rho5p; may form a complex with Lmo1p that acts as a GEF for Rho5p; interacts with Ino4p; cytoplasmic protein that relocates to mitochondria under oxidative stress; implicated in mitophagy; not an essential protein; DOCK proteins act as guanine nucleotide exchange fact…
YGR049W	42.4286	45.924	32.8744	66.4303	25.4641	70.614	33.4754	43.7379	5.40696	5.52118	5.03889	6.05377	4.67039	6.14188	5.06503	5.45081	0.114212	1.01488	1.47149	0.385785	SCM4	Mitochondrial outer membrane protein of unknown function; predicted to have 4 transmembrane segments; import is mediated by Tom70p and Mim1p; interacts genetically with a cdc4 mutation; SCM4 has a paralog, ATG33, that arose from the whole genome duplication
YMR102C	12.3173	13.2779	12.6504	19.5854	7.49382	15.2242	11.753	12.1568	3.62261	3.73095	3.66112	4.29171	2.9057	3.92829	3.55495	3.6037	0.108336	0.630592	1.02259	0.0487452	0	Protein of unknown function; transcription is activated by paralogous transcription factors Yrm1p and Yrr1p along with genes involved in multidrug resistance; mutant shows increased resistance to azoles; not an essential gene; YMR102C has a paralog, DGR2, that arose from the whole genome duplication
YBL072C	1753.86	1884.79	1894.1	2854.53	1249.97	2285.45	4471.03	4084.27	10.7763	10.8802	10.8873	11.479	10.2877	11.1583	12.1264	11.9959	0.10387	0.591739	0.870585	-0.130531	RPS8A	Protein component of the small (40S) ribosomal subunit; homologous to mammalian ribosomal protein S8, no bacterial homolog; RPS8A has a paralog, RPS8B, that arose from the whole genome duplication
YMR196W	9.90233	10.635	9.3917	14.3815	7.11205	13.0704	17.8955	20.9432	3.30777	3.41075	3.23139	3.84614	2.83027	3.70823	4.16152	4.38841	0.102985	0.614753	0.877964	0.226887	0	Putative protein of unknown function; green fluorescent protein (GFP)-fusion protein localizes to the cytoplasm; YMR196W is not an essential gene
YDR322C-A	124.406	133.243	87.4013	160.787	89.9036	169.293	166.383	207.415	6.95891	7.05791	6.44958	7.32901	6.49031	7.40337	7.37836	7.69637	0.0989991	0.879427	0.913068	0.31801	TIM11	Subunit e of mitochondrial F1F0-ATPase; ATPase is a large, evolutionarily conserved enzyme complex required for ATP synthesis; essential for the dimeric and oligomeric state of ATP synthase, which in turn determines the shape of inner membrane cristae
YJL173C	139.652	149.305	106.226	176.783	109.775	158.191	149.549	109.879	7.12569	7.22211	6.731	7.46584	6.7784	7.30553	7.22448	6.77977	0.0964228	0.734837	0.527123	-0.444713	RFA3	Subunit of heterotrimeric Replication Protein A (RPA); RPA is a highly conserved single-stranded DNA binding protein complex involved in DNA replication, repair, recombination; RPA protects against inappropriate telomere recombination, and upon telomere uncapping, prevents cell proliferation by a checkpoint-independent pathway; with Sgs1p-Top2p-Rmi1p, stimulates DNA catenation/decatenation activi…
YBR151W	53.652	57.3568	37.8567	56.5418	38.6142	70.7171	57.1735	66.1543	5.74556	5.84189	5.24248	5.82125	5.27106	6.14399	5.83727	6.04776	0.0963347	0.578768	0.872929	0.21049	APD1	Protein of unknown function; required for normal localization of actin patches and for normal tolerance of sodium ions and hydrogen peroxide; localizes to both cytoplasm and nucleus
YIL056W	20.2269	21.6107	15.8361	23.0443	11.1604	15.8712	16.3946	17.1076	4.3382	4.43368	3.98514	4.52634	3.48032	3.98834	4.03515	4.09657	0.0954756	0.541198	0.508015	0.0614152	VHR1	Transcriptional activator; required for the vitamin H-responsive element (VHRE) mediated induction of VHT1 (Vitamin H transporter) and BIO5 (biotin biosynthesis intermediate transporter) in response to low biotin concentrations; VHR1 has a paralog, VHR2, that arose from the whole genome duplication
YOR114W	10.7948	11.5303	6.78159	10.2487	14.172	38.0045	12.4267	13.9543	3.43226	3.52736	2.76162	3.35737	3.82497	5.2481	3.63538	3.80264	0.0951033	0.595741	1.42313	0.167261	0	Putative protein of unknown function; null mutant is viable
YBR273C	34.6712	37.0092	24.9605	39.1612	25.2561	59.4077	39.5982	50.2242	5.11567	5.20981	4.64157	5.29135	4.65856	5.89258	5.30736	5.65031	0.0941465	0.649781	1.23402	0.342946	UBX7	UBX (ubiquitin regulatory X) domain-containing protein; interacts with Cdc48p; UBX7 has a paralog, UBX6, that arose from the whole genome duplication
YMR068W	6.46965	6.89655	4.09522	9.43071	2.79448	5.96101	6.95509	4.04846	2.69369	2.78587	2.03394	3.23737	1.48258	2.57556	2.79807	2.01737	0.0921859	1.20342	1.09298	-0.780696	AVO2	Component of a complex containing the Tor2p kinase and other proteins; complex may have a role in regulation of cell growth
YOR113W	11.5386	12.1918	7.56051	11.7663	10.7689	36.7543	10.5279	10.0283	3.52839	3.60784	2.91848	3.55659	3.42879	5.19984	3.39615	3.32601	0.0794467	0.63811	1.77105	-0.0701409	AZF1	Zinc-finger transcription factor; involved in diauxic shift; in the presence of glucose, activates transcription of genes involved in growth and carbon metabolism; in nonfermentable carbon sources, activates transcription of genes involved in maintenance of cell wall integrity; relocalizes to the cytosol in response to hypoxia
YDR379C-A	35.9442	37.7611	10.5158	28.1036	48.9741	96.4325	37.7866	28.1156	5.16769	5.23883	3.39448	4.81268	5.61395	6.59145	5.2398	4.8133	0.0711434	1.4182	0.9775	-0.426506	SDH6	Mitochondrial protein involved in assembly of succinate dehydrogenase; has a role in maturation of the Sdh2p subunit; member of the LYR protein family; mutations in human ortholog SDHAF1 are associated with infantile leukoencephalopathy
YNL237W	2.91128	3.05265	2.35287	5.41284	0.648392	5.53244	3.30033	3.75739	1.54165	1.61006	1.23442	2.43639	-0.625062	2.46792	1.72261	1.90973	0.0684085	1.20196	3.09298	0.187123	YTP1	Probable type-III integral membrane protein of unknown function; has regions of similarity to mitochondrial electron transport proteins
YBL034C	9.93597	10.396	6.64376	10.202	6.4912	12.42	7.36193	8.08281	3.31266	3.37796	2.732	3.35078	2.69849	3.63459	2.88008	3.01486	0.0653026	0.618775	0.936108	0.134772	STU1	Component of the mitotic spindle; binds to interpolar microtubules via its association with beta-tubulin (Tub2p); required for interpolar microtubules to provide an outward force on the spindle poles
YER140W	10.8152	11.2997	8.51663	12.0745	6.42328	35.6245	9.65613	10.6216	3.43499	3.49822	3.09028	3.59389	2.68331	5.1548	3.27144	3.40893	0.0632282	0.503608	2.47149	0.137482	EMP65	Integral membrane protein of the ER; forms an ER-membrane associated protein complex with Slp1p; identified along with SLP1 in a screen for mutants defective in the unfolded protein response (UPR); proposed to function in the folding of integral membrane proteins; interacts genetically with MPS3; the authentic, non-tagged protein is detected in highly purified mitochondria in high-throughput stud…
YBR197C	15.7798	16.4549	12.6335	19.9753	10.9719	28.0854	15.6043	12.2828	3.98	4.04045	3.65918	4.32015	3.45574	4.81175	3.96387	3.61856	0.0604409	0.660972	1.35601	-0.34531	0	Protein of unknown function; green fluorescent protein (GFP)-fusion protein localizes to the cytoplasm and nucleus; YBR197C is not an essential gene; relative distribution to the nucleus increases upon DNA replication stress; YBR197C has a paralog, YPL077C, that arose from the whole genome duplication
YDL222C	54.0565	55.877	23.9276	39.0047	37.5627	75.6064	69.427	66.1308	5.7564	5.80418	4.5806	5.28557	5.23123	6.24044	6.11743	6.04725	0.0477848	0.70497	1.00921	-0.0701752	FMP45	Integral membrane protein localized to mitochondria; required for sporulation and maintaining sphingolipid content; similar to SUR7; FMP45 has a paralog, YNL194C, that arose from the whole genome duplication
YML104C	4.07582	4.21108	3.46451	4.9719	2.64074	6.30904	4.2301	4.63726	2.02709	2.07419	1.79265	2.3138	1.40094	2.65742	2.08069	2.21327	0.047098	0.521145	1.25648	0.132581	MDM1	PtdIns-3-P binding protein that tethers the ER to vacuoles at NVJs; anchored in the ER membrane at nucleus-vacuole junctions and binds phosphatidylinositol 3-phosphate (PtdIns-3-P) in the vacuolar membrane via its Phox homology (PX) domain; expressed predominantly in late G1 to early S phase of the cell cycle; mutation affects nuclear and mitochondrial transmission to daughter buds; similar to 4 …
YBR187W	156.297	160.94	123.425	181.051	124.359	253.939	138.676	151	7.28814	7.33038	6.94749	7.50025	6.95837	7.98834	7.11557	7.2384	0.0422389	0.552761	1.02997	0.122831	GDT1	Protein of unknown function involved in calcium homeostasis; localizes to the cis- and medial-Golgi apparatus; GFP-fusion protein localizes to the vacuole; TMEM165, a human gene which causes Congenital Disorders of Glycosylation is orthologous and functionally complements the null allele; expression pattern and physical interactions suggest a possible role in ribosome biogenesis; expression reduc…
YKL115C	9.41925	9.68548	4.68465	16.0969	16.7826	40.0956	6.02992	6.77833	3.23561	3.27582	2.22794	4.00872	4.0689	5.32537	2.59214	2.76093	0.0402116	1.78077	1.25648	0.168791	0	Dubious open reading frame; unlikely to encode a functional protein, based on available experimental and comparative sequence data; partially overlaps the verified gene PRR1
YBL067C	20.5719	21.117	15.4583	22.9987	13.1475	21.7565	19.5336	24.8017	4.3626	4.40033	3.95031	4.52348	3.71672	4.44337	4.28788	4.63237	0.0377334	0.573169	0.726655	0.344483	UBP13	Ubiquitin-specific protease that cleaves Ub-protein fusions; UBP13 has a paralog, UBP9, that arose from the whole genome duplication
YBR207W	41.8485	42.7689	29.1207	41.7209	20.4808	52.4261	37.0808	30.8514	5.3871	5.41849	4.86398	5.3827	4.3562	5.71221	5.2126	4.94726	0.0313857	0.518722	1.35601	-0.265335	FTH1	Putative high affinity iron transporter; involved in transport of intravacuolar stores of iron; forms complex with Fet5p; expression is regulated by iron; proposed to play indirect role in endocytosis; protein abundance increases in response to DNA replication stress
YIL002C	9.26989	9.46023	5.70808	9.44356	4.0898	7.51616	8.57178	7.20949	3.21255	3.24188	2.51301	3.23933	2.03203	2.91	3.09959	2.8499	0.0293233	0.726325	0.877964	-0.249697	INP51	Phosphatidylinositol 4,5-bisphosphate 5-phosphatase; synaptojanin-like protein with an N-terminal Sac1 domain, plays a role in phosphatidylinositol 4,5-bisphosphate homeostasis and in endocytosis; null mutation confers cold-tolerant growth
YBR274W	12.0442	12.2646	7.88183	12.7389	10.1651	22.1654	10.4411	8.92519	3.59027	3.61643	2.97853	3.67117	3.34555	4.47024	3.3842	3.15788	0.026156	0.692642	1.12469	-0.226322	CHK1	Serine/threonine kinase and DNA damage checkpoint effector; mediates cell cycle arrest via phosphorylation of Pds1p; phosphorylated by checkpoint signal transducer Mec1p; homolog of S. pombe and mammalian Chk1 checkpoint kinase
YJL092W	6.97163	7.08398	6.5101	10.3562	4.56304	13.8433	7.24863	5.34193	2.8015	2.82456	2.70268	3.37242	2.19	3.79112	2.85771	2.41736	0.0230643	0.669742	1.60112	-0.440346	SRS2	DNA helicase and DNA-dependent ATPase; involved in DNA repair and checkpoint recovery, needed for proper timing of commitment to meiotic recombination and transition from Meiosis I to II; blocks trinucleotide repeat expansion; affects genome stability; disassembles Rad51p nucleoprotein filaments during meiotic recombination; stimulates activity of the Mus81p-Mms4p endonuclease, independently of S…
YLR019W	42.0742	42.6942	32.8531	48.6007	17.242	43.4958	38.3258	41.928	5.39486	5.41597	5.03796	5.60291	4.10786	5.4428	5.26024	5.38984	0.0211028	0.564946	1.33495	0.1296	PSR2	Plasma membrane phosphatase involved in the general stress response; required with Psr1p and Whi2p for full activation of STRE-mediated gene expression, possibly through dephosphorylation of Msn2p; PSR2 has a paralog, PSR1, that arose from the whole genome duplication
YOL019W	39.864	40.4411	39.8034	57.2747	30.7874	47.0086	39.0963	37.086	5.31701	5.33775	5.31482	5.83983	4.94427	5.55485	5.28896	5.2128	0.020737	0.525007	0.610584	-0.0761553	0	Protein of unknown function; green fluorescent protein (GFP)-fusion protein localizes to the cell periphery and vacuole; YOL019W has a paralog, DCV1, that arose from the whole genome duplication
YDL003W	32.0199	32.2621	32.4372	46.3239	29.4457	74.4768	43.4524	43.9056	5.0009	5.01177	5.01958	5.53369	4.87998	6.21872	5.44136	5.45633	0.0108724	0.514108	1.33873	0.0149691	MCD1	Essential alpha-kleisin subunit of the cohesin complex; required for sister chromatid cohesion in mitosis and meiosis; apoptosis induces cleavage and translocation of a C-terminal fragment to mitochondria; expression peaks in S phase
YNL068C	13.1767	13.2136	11.854	19.7464	11.3935	36.5295	12.8701	16.0363	3.71992	3.72395	3.5673	4.30352	3.51014	5.19099	3.68595	4.00327	0.00402924	0.736216	1.68085	0.317314	FKH2	Forkhead family transcription factor; plays a major role in the expression of G2/M phase genes; positively regulates transcriptional elongation; facilitates clustering and activation of early-firing replication origins; negative role in chromatin silencing at HML and HMR; substrate of the Cdc28p/Clb5p kinase; relocalizes to the cytosol in response to hypoxia; FKH2 has a paralog, FKH1, that arose …
YLR393W	17.143	17.128	12.7891	20.8664	15.2722	44.1052	20.8409	15.266	4.09955	4.09829	3.67684	4.38311	3.93283	5.46288	4.38135	3.93225	-0.00126506	0.706268	1.53004	-0.449098	ATP10	Assembly factor for the F0 sector of mitochondrial F1F0 ATP synthase; mitochondrial inner membrane protein; interacts genetically with ATP6
YNL294C	5.17087	5.08806	3.42897	5.45476	2.79186	8.5758	5.89322	6.12827	2.37041	2.34711	1.77777	2.44752	1.48122	3.10027	2.55906	2.61548	-0.0232914	0.669742	1.61905	0.056425	RIM21	pH sensor molecule, component of the RIM101 pathway; has a role in cell wall construction and alkaline pH response; is glycosylated and phosphorylated; interacts with Dfg16p and Rim9p to form a pH-sensing complex; localization to the plasma membrane is dependent on Dfg16p and Rim9p; has similarity to A. nidulans PalH
YPL161C	13.9855	13.6382	8.13684	13.0275	9.87338	14.442	15.309	18.9893	3.80586	3.76958	3.02447	3.70349	3.30354	3.8522	3.93631	4.24712	-0.0362795	0.67902	0.548657	0.31081	BEM4	Protein involved in establishment of cell polarity and bud emergence; interacts with the Rho1p small GTP-binding protein and with the Rho-type GTPase Cdc42p; involved in maintenance of proper telomere length
YKL119C	45.8374	44.1478	24.7292	43.2727	17.9951	56.6933	45.1761	57.002	5.51845	5.46427	4.62814	5.43539	4.16954	5.82511	5.49749	5.83294	-0.0541854	0.807245	1.65557	0.335452	VPH2	Integral membrane protein required for V-ATPase function; not an actual component of the vacuolar H+-ATPase (V-ATPase) complex; functions in the assembly of the V-ATPase; localized to the endoplasmic reticulum (ER); involved in methionine restriction extension of chronological lifespan in an autophagy-dependent manner
YLR050C	40.4618	38.7419	31.4754	67.9649	18.4852	50.4723	49.2589	59.8902	5.33849	5.27582	4.97615	6.08672	4.2083	5.65742	5.62231	5.90425	-0.0626656	1.11056	1.44912	0.281936	0	Putative protein of unknown function; green fluorescent protein (GFP)-fusion protein localizes to the endoplasmic reticulum; YLR050C is not an essential gene
YMR227C	13.4629	12.8848	11.1361	19.6437	10.1	36.1949	19.8454	18.268	3.75092	3.68759	3.47717	4.29599	3.33628	5.17771	4.31073	4.19125	-0.063326	0.81882	1.84144	-0.119481	TAF7	TFIID subunit (67 kDa); involved in RNA polymerase II transcription initiation
YJR043C	21.9531	20.9206	16.6149	28.5453	9.35352	36.277	22.5318	20.6061	4.45635	4.38685	4.05441	4.83518	3.22551	5.18098	4.49389	4.365	-0.0694998	0.780773	1.95547	-0.128889	POL32	Third subunit of DNA polymerase delta; involved in chromosomal DNA replication; required for error-prone DNA synthesis in the presence of DNA damage and processivity; forms a complex with Rev3p, Rev7p and Pol31p; interacts with Hys2p, PCNA (Pol30p), and Pol1p
YLR147C	62.0178	59.0718	55.9314	83.2177	61.8797	90.5129	78.0805	101.419	5.95461	5.8844	5.80559	6.37882	5.95139	6.50005	6.28689	6.66419	-0.0702124	0.573234	0.548657	0.377296	SMD3	Core Sm protein Sm D3; part of heteroheptameric complex (with Smb1p, Smd1p, Smd2p, Sme1p, Smx3p, and Smx2p) that is part of the spliceosomal U1, U2, U4, and U5 snRNPs; homolog of human Sm D3
YLR047C	4.0176	3.82148	4.6018	6.70402	5.20604	7.40346	5.58554	3.12353	2.00633	1.93413	2.2022	2.74503	2.38019	2.8882	2.4817	1.64318	-0.072201	0.54283	0.508015	-0.838521	FRE8	Protein with sequence similarity to iron/copper reductases; involved in iron homeostasis; deletion mutant has iron deficiency/accumulation growth defects; expression increased in the absence of copper-responsive transcription factor Mac1p
YOL112W	6.28077	5.9714	4.89667	7.09119	4.23432	13.4195	7.78797	7.32942	2.65094	2.57807	2.2918	2.82603	2.08213	3.74626	2.96125	2.8737	-0.0728734	0.534227	1.66413	-0.0875483	MSB4	GTPase-activating protein of the Ras superfamily; acts primarily on Sec4p, localizes to the bud site and bud tip; msb3 msb4 double mutation causes defects in secretion and actin organization; similar to the TBC-domain Tre2 oncogene; MSB4 has a paralog, MSB3, that arose from the whole genome duplication; human homolog USP6NL can complement yeast msb3 msb4 double null mutant
YPL036W	0.739364	0.700241	0.551583	0.935948	0.988014	1.68606	0.591648	0.260249	-0.435643	-0.514076	-0.85835	-0.095499	-0.0173961	0.753653	-0.757188	-1.94203	-0.0784329	0.762851	0.771049	-1.18485	PMA2	Plasma membrane H+-ATPase; isoform of Pma1p, involved in pumping protons out of the cell; regulator of cytoplasmic pH and plasma membrane potential
YBR061C	45.5304	42.7202	29.4781	49.6217	41.2816	62.256	41.9674	39.2807	5.50876	5.41685	4.88157	5.6329	5.36743	5.96014	5.3912	5.29575	-0.0919104	0.751329	0.592712	-0.0954464	TRM7	2'-O-ribose methyltransferase; methylates the 2'-O-ribose of tRNA-Phe, tRNA-Trp, and tRNA-Leu at positions C32 and N34 of tRNA anticodon loop; crucial biological role likely modification of tRNA-Phe; interacts with Trm732p and Rtt10p in 2'-O-methylation of C32 and N34 substrate tRNAs, respectively; yeast null mutant can be functionally complemented by human FTSJ1, mutations in which have been imp…
YDR162C	31.4959	29.4942	26.7528	39.8702	23.9603	51.6486	40.0235	36.7605	4.97709	4.88236	4.74162	5.31724	4.58257	5.69066	5.32277	5.20008	-0.0947347	0.57562	1.10808	-0.122689	NBP2	Protein involved in the HOG (high osmolarity glycerol) pathway; negatively regulates Hog1p by recruitment of phosphatase Ptc1p the Pbs2p-Hog1p complex; interacts with Bck1p and down regulates the cell wall integrity pathway; found in the nucleus and cytoplasm, contains an SH3 domain and a Ptc1p binding domain (PBM)
YHR086W	23.3146	21.7784	20.4907	33.8597	18.7786	27.1904	21.3827	26.4307	4.54316	4.44483	4.35689	5.0815	4.23102	4.76503	4.41837	4.72415	-0.0983325	0.724604	0.53401	0.305772	NAM8	RNA binding protein, component of the U1 snRNP protein; mutants are defective in meiotic recombination and in formation of viable spores, involved in the formation of DSBs through meiosis-specific splicing of REC107 pre-mRNA; Nam8p regulon embraces the meiotic pre-mRNAs of REC107, HFM1, AMA1 SPO22 and PCH2; the putative RNA binding domains RRM2 and RRM3 are required for Nam8p meiotic function
YOR179C	22.6563	20.9165	14.1403	28.1179	11.0813	35.1192	28.0835	22.3781	4.50184	4.38657	3.82175	4.81342	3.47005	5.13419	4.81165	4.48402	-0.11527	0.99167	1.66413	-0.327634	SYC1	Subunit of the APT subcomplex of cleavage and polyadenylation factor; may have a role in 3' end formation of both polyadenylated and non-polyadenylated RNAs; SYC1 has a paralog, YSH1, that arose from the whole genome duplication
YJL004C	34.5589	31.8396	34.3757	59.1112	21.991	32.5242	47.5174	54.3215	5.11099	4.99275	5.10332	5.88536	4.45884	5.02344	5.57038	5.76345	-0.118234	0.782045	0.564598	0.193068	SYS1	Integral membrane protein of the Golgi; required for targeting of the Arf-like GTPase Arl3p to the Golgi; multicopy suppressor of ypt6 null mutation
YKR064W	8.90335	8.17037	6.1608	9.00423	7.93172	14.7126	7.22783	6.1164	3.15435	3.0304	2.62312	3.1706	2.98763	3.87898	2.85356	2.61268	-0.123948	0.547486	0.891343	-0.24088	OAF3	Putative transcriptional repressor with Zn(2)-Cys(6) finger; negatively regulates transcription in response to oleate levels, based on mutant phenotype and localization to oleate-responsive promoters; the authentic, non-tagged protein is detected in highly purified mitochondria in high-throughput studies; forms nuclear foci upon DNA replication stress
YHR024C	41.4121	37.9783	27.749	47.2683	37.6646	88.5098	43.0292	42.6661	5.37198	5.2471	4.79436	5.5628	5.23514	6.46777	5.42724	5.41502	-0.124877	0.768441	1.23263	-0.0122255	MAS2	Alpha subunit of the mitochondrial processing protease (MPP); essential processing enzyme that cleaves the N-terminal targeting sequences from mitochondrially imported proteins
YJR099W	40.3431	36.9635	34.145	49.7257	25.2213	40.8885	42.1001	42.5182	5.33425	5.20803	5.0936	5.63592	4.65657	5.35362	5.39575	5.41001	-0.126221	0.542317	0.697048	0.0142546	YUH1	Ubiquitin C-terminal hydrolase; cleaves ubiquitin-protein fusions to generate monomeric ubiquitin; hydrolyzes the peptide bond at the C-terminus of ubiquitin; also the major processing enzyme for the ubiquitin-like protein Rub1p
YNL116W	30.399	27.7081	26.8958	44.5577	19.3847	30.1613	28.6787	35.6923	4.92595	4.79224	4.74931	5.4776	4.27685	4.91463	4.84191	5.15754	-0.133715	0.728294	0.637782	0.315633	DMA2	Ubiquitin-protein ligase (E3); controls septin dynamics and spindle position checkpoint (SPOC) with ligase Dma1p by regulating recruitment of Elm1p to bud neck; regulates levels of eIF2 subunit Gcd11p, as well as abundance, localization, and ubiquitination of Cdk inhibitory kinase Swe1p; ortholog of human RNF8, similar to human Chfr; contains FHA and RING finger domains; DMA2 has a paralog, DMA1,…
YNL015W	228.281	205.504	193.841	282.633	130.949	237.01	344.257	283.956	7.83466	7.68302	7.59873	8.14279	7.03286	7.8888	8.42734	8.14953	-0.15164	0.544061	0.855938	-0.277817	PBI2	Cytosolic inhibitor of vacuolar proteinase B (PRB1); required for efficient vacuole inheritance; with thioredoxin forms protein complex LMA1, which assists in priming SNARE molecules and promotes vacuole fusion; protein abundance increases in response to DNA replication stress
YDR262W	56.19	50.0179	40.9264	60.2467	60.1789	97.0943	61.508	73.3012	5.81224	5.64437	5.35496	5.91281	5.91119	6.60131	5.9427	6.19576	-0.167868	0.557849	0.690129	0.253062	0	Putative protein of unknown function; green fluorescent protein (GFP)-fusion protein localizes to the vacuole and is induced in response to the DNA-damaging agent MMS; gene expression increases in response to Zymoliase treatment
YNL078W	36.3208	32.0945	31.6377	44.9388	23.3995	93.5893	28.8454	27.8645	5.18272	5.00426	4.98357	5.48989	4.5484	6.54827	4.85027	4.80035	-0.178468	0.506318	1.99987	-0.0499159	NIS1	Protein localized in the bud neck at G2/M phase; physically interacts with septins; possibly involved in a mitotic signaling network
YMR281W	26.6486	23.4915	13.117	32.3429	14.6848	51.7902	24.3291	21.3174	4.73599	4.55407	3.71337	5.01538	3.87625	5.69461	4.60461	4.41396	-0.18192	1.30201	1.81835	-0.190651	GPI12	ER membrane protein involved in the second step of GPI anchor assembly; the second step is the de-N-acetylation of the N-acetylglucosaminylphosphatidylinositol intermediate; functional homolog of human PIG-Lp; GPI stands for glycosylphosphatidylinositol
YDR381C-A	9.52391	8.32611	10.9309	20.8664	2.61063	13.3652	17.1964	20.8589	3.25155	3.05764	3.45033	4.38311	1.3844	3.74041	4.10404	4.38259	-0.19391	0.932776	2.35601	0.278555	0	Protein of unknown function; localized to the mitochondrial outer membrane
YGR092W	34.1662	29.8692	25.1257	36.5041	19.2511	34.628	36.3757	38.1914	5.0945	4.90059	4.65109	5.18999	4.26687	5.11387	5.1849	5.25518	-0.19391	0.538894	0.846998	0.0702724	DBF2	Ser/Thr kinase involved in transcription and stress response; functions as part of a network of genes in exit from mitosis; localization is cell cycle regulated; activated by Cdc15p during the exit from mitosis; also plays a role in regulating the stability of SWI5 and CLB2 mRNAs; phosphorylates Chs2p to regulate primary septum formation and Hof1p to regulate cytokinesis; DBF2 has a paralog, DBF2…
YER032W	11.4407	9.9582	11.1904	17.5602	10.1922	18.5526	12.5373	10.6493	3.51611	3.31589	3.48419	4.13424	3.34939	4.21355	3.64815	3.41268	-0.200221	0.650046	0.864158	-0.235472	FIR1	Protein involved in 3' mRNA processing; interacts with Ref2p; APCC(Cdh1) substrate; potential Cdc28p substrate
YKL072W	8.61341	7.49381	6.29024	11.5937	6.21644	9.94539	7.8232	9.55179	3.10658	2.9057	2.65311	3.53526	2.63609	3.31403	2.96776	3.25577	-0.200884	0.88215	0.67794	0.288013	STB6	Protein that binds Sin3p in a two-hybrid assay; STB6 has a paralog, STB2, that arose from the whole genome duplication
YGL122C	66.926	58.0609	54.5281	81.421	53.3304	83.8509	78.6281	78.2877	6.06449	5.85949	5.76893	6.34733	5.73689	6.38976	6.29697	6.29071	-0.205	0.578402	0.652868	-0.00625945	NAB2	Nuclear polyadenylated RNA-binding protein; required for nuclear mRNA export and poly(A) tail length control; stimulates RNA polymerase III transcription by enhancing TFIIIB binding to promoters; protects mRNA against decay by the nuclear exosome in a poly(A)-tail-dependent manner; involved in forming export-competent mRNPs in the nucleus; autoregulates mRNA levels; NLS binds Kap104p; protein abu…
YDR156W	296.706	254.541	218.617	371.422	422.922	614.799	347.642	222.801	8.21289	7.99176	7.77226	8.53692	8.72425	9.26397	8.44146	7.79961	-0.221136	0.764654	0.539723	-0.641846	RPA14	RNA polymerase I subunit A14
YMR165C	10.4639	8.96637	7.90268	14.1659	9.66721	15.3188	12.5342	11.1557	3.38735	3.16452	2.98234	3.82435	3.2731	3.93723	3.64779	3.47971	-0.222823	0.842011	0.664134	-0.168087	PAH1	Mg2+-dependent phosphatidate (PA) phosphatase; dephosphorylates PA to yield diacylglycerol; responsible for de novo lipid synthesis, formation of lipid droplets; activity downregulated via phosphorylation by Pho80p-Pho85p and protein kinase A; dephosphorylation by Nem1p-Spo7p anchors Pah1p to the membrane increasing substrate catalysis; homologous to mammalian lipins 1 and 2; human homologs LPIN1…
[truncated: 6,138 more rows]
