# Supplementary material for: Peroxisome function relies on organelle-associated mRNA translation
Source: Sci Adv. 2022 Jan 12;8(2):eabk2141. doi: 10.1126/sciadv.abk2141 (PMC8754406; doi:10.1126/sciadv.abk2141)
Supplement: Supplementary file 3 — Movie S1 [file sciadv.abk2141_movie_s1.zip]

Archive with 1 entries (1 files):
- sciadv.abk2141_movie_s1.mov
